# Supplementary material for: Experimental and Theoretical Insights into the Intermolecular Interactions in Saturated Systems of Dapsone in Conventional and Deep Eutectic Solvents
Source: Molecules. 2024 Apr 11;29(8):1743. doi: 10.3390/molecules29081743 (PMC11051893; doi:10.3390/molecules29081743)
Supplement: Supplementary file 1 [file molecules-29-01743-s001.zip]

Archive with 3 entries (3 files):
- DAP3_SI.pdf
- DAP-model_w11.ows
- deskryptory(Gr)_DAP(exp)_(1)GHS(x-sat).xlsx
