# Supplementary material for: Experimental and Theoretical Insights into the Intermolecular Interactions in Saturated Systems of Dapsone in Conventional and Deep Eutectic Solvents
Source: Molecules. 2024 Apr 11;29(8):1743. doi: 10.3390/molecules29081743 (PMC11051893; doi:10.3390/molecules29081743)
Supplement: Supplementary file 1 [file molecules-29-01743-s001.zip › DAP-model_w11.ows]

<?xml version='1.0' encoding='utf-8'?>
<scheme version="2.0" title="" description="">
	<nodes>
		<node id="0" name="File" qualified_name="Orange.widgets.data.owfile.OWFile" project_name="Orange3" version="" title="dataset" position="(88.0, 296.0)" />
		<node id="1" name="Save Data" qualified_name="Orange.widgets.data.owsave.OWSave" project_name="Orange3" version="" title="Save Data" position="(116.0, 124.0)" />
		<node id="2" name="Data Table" qualified_name="Orange.widgets.data.owtable.OWTable" project_name="Orange3" version="" title="Table S1" position="(299.0, 218.0)" />
		<node id="3" name="Scatter Plot" qualified_name="Orange.widgets.visualize.owscatterplot.OWScatterPlot" project_name="Orange3" version="" title="Scatter Plot" position="(486.0, 120.0)" />
		<node id="4" name="Data Table" qualified_name="Orange.widgets.data.owtable.OWTable" project_name="Orange3" version="" title="Data Table (1)" position="(697.0, 119.0)" />
		<node id="5" name="Data Info" qualified_name="Orange.widgets.data.owdatainfo.OWDataInfo" project_name="Orange3" version="" title="Data Info" position="(205.0, 126.0)" />
		<node id="6" name="Violin Plot" qualified_name="Orange.widgets.visualize.owviolinplot.OWViolinPlot" project_name="Orange3" version="" title="Violin plots" position="(318.0, 330.0)" />
		<node id="7" name="Data Table" qualified_name="Orange.widgets.data.owtable.OWTable" project_name="Orange3" version="" title="subset" position="(511.0, 330.0)" />
		<node id="8" name="Box Plot" qualified_name="Orange.widgets.visualize.owboxplot.OWBoxPlot" project_name="Orange3" version="" title="Box Plot (1)" position="(298.0, 438.0)" />
		<node id="9" name="File" qualified_name="Orange.widgets.data.owfile.OWFile" project_name="Orange3" version="" title="dataset" position="(116.0, 571.0)" />
		<node id="10" name="Box Plot" qualified_name="Orange.widgets.visualize.owboxplot.OWBoxPlot" project_name="Orange3" version="" title="Box Plot" position="(374.0, 564.0)" />
		<node id="11" name="Violin Plot" qualified_name="Orange.widgets.visualize.owviolinplot.OWViolinPlot" project_name="Orange3" version="" title="Violin Plot" position="(368.0, 685.0)" />
		<node id="12" name="Data Table" qualified_name="Orange.widgets.data.owtable.OWTable" project_name="Orange3" version="" title="Data Table" position="(570.0, 685.0)" />
		<node id="13" name="Scatter Plot" qualified_name="Orange.widgets.visualize.owscatterplot.OWScatterPlot" project_name="Orange3" version="" title="Scatter Plot (1)" position="(521.0, 496.0)" />
		<node id="14" name="Rank" qualified_name="Orange.widgets.data.owrank.OWRank" project_name="Orange3" version="" title="Rank" position="(126.0, 464.0)" />
		<node id="15" name="File" qualified_name="Orange.widgets.data.owfile.OWFile" project_name="Orange3" version="" title="File" position="(801.0, 356.0)" />
		<node id="16" name="Gradient Boosting" qualified_name="Orange.widgets.model.owgradientboosting.OWGradientBoosting" project_name="Orange3" version="" title="Gradient Boosting" position="(929.0, 354.0)" />
		<node id="17" name="Predictions" qualified_name="Orange.widgets.evaluate.owpredictions.OWPredictions" project_name="Orange3" version="" title="Predictions" position="(1112.0, 360.0)" />
		<node id="18" name="kNN" qualified_name="Orange.widgets.model.owknn.OWKNNLearner" project_name="Orange3" version="" title="kNN" position="(1262.0, 360.0)" />
		<node id="19" name="kNN" qualified_name="Orange.widgets.model.owknn.OWKNNLearner" project_name="Orange3" version="" title="kNN (1)" position="(902.0, 516.0)" />
		<node id="20" name="PCA" qualified_name="Orange.widgets.unsupervised.owpca.OWPCA" project_name="Orange3" version="" title="PCA" position="(736.0, 576.0)" />
		<node id="21" name="Data Table" qualified_name="Orange.widgets.data.owtable.OWTable" project_name="Orange3" version="" title="Data Table (2)" position="(885.0, 604.0)" />
		<node id="22" name="Violin Plot" qualified_name="Orange.widgets.visualize.owviolinplot.OWViolinPlot" project_name="Orange3" version="" title="Violin Plot (1)" position="(1075.0, 587.0)" />
	</nodes>
	<links>
		<link id="0" source_node_id="0" sink_node_id="1" source_channel="Data" sink_channel="Data" enabled="true" source_channel_id="data" sink_channel_id="data" />
		<link id="1" source_node_id="0" sink_node_id="2" source_channel="Data" sink_channel="Data" enabled="true" source_channel_id="data" sink_channel_id="data" />
		<link id="2" source_node_id="2" sink_node_id="3" source_channel="Selected Data" sink_channel="Data" enabled="true" source_channel_id="selected_data" sink_channel_id="data" />
		<link id="3" source_node_id="3" sink_node_id="4" source_channel="Selected Data" sink_channel="Data" enabled="true" source_channel_id="selected_data" sink_channel_id="data" />
		<link id="4" source_node_id="0" sink_node_id="5" source_channel="Data" sink_channel="Data" enabled="true" source_channel_id="data" sink_channel_id="data" />
		<link id="5" source_node_id="0" sink_node_id="6" source_channel="Data" sink_channel="Data" enabled="true" source_channel_id="data" sink_channel_id="data" />
		<link id="6" source_node_id="6" sink_node_id="7" source_channel="Selected Data" sink_channel="Data" enabled="true" source_channel_id="selected_data" sink_channel_id="data" />
		<link id="7" source_node_id="0" sink_node_id="8" source_channel="Data" sink_channel="Data" enabled="true" source_channel_id="data" sink_channel_id="data" />
		<link id="8" source_node_id="9" sink_node_id="10" source_channel="Data" sink_channel="Data" enabled="true" source_channel_id="data" sink_channel_id="data" />
		<link id="9" source_node_id="9" sink_node_id="11" source_channel="Data" sink_channel="Data" enabled="true" source_channel_id="data" sink_channel_id="data" />
		<link id="10" source_node_id="11" sink_node_id="12" source_channel="Selected Data" sink_channel="Data" enabled="true" source_channel_id="selected_data" sink_channel_id="data" />
		<link id="11" source_node_id="9" sink_node_id="13" source_channel="Data" sink_channel="Data" enabled="true" source_channel_id="data" sink_channel_id="data" />
		<link id="12" source_node_id="9" sink_node_id="14" source_channel="Data" sink_channel="Data" enabled="true" source_channel_id="data" sink_channel_id="data" />
		<link id="13" source_node_id="15" sink_node_id="16" source_channel="Data" sink_channel="Data" enabled="true" source_channel_id="data" sink_channel_id="data" />
		<link id="14" source_node_id="16" sink_node_id="17" source_channel="Model" sink_channel="Predictors" enabled="true" source_channel_id="model" sink_channel_id="predictors" />
		<link id="15" source_node_id="15" sink_node_id="19" source_channel="Data" sink_channel="Data" enabled="true" source_channel_id="data" sink_channel_id="data" />
		<link id="16" source_node_id="15" sink_node_id="20" source_channel="Data" sink_channel="Data" enabled="true" source_channel_id="data" sink_channel_id="data" />
		<link id="17" source_node_id="20" sink_node_id="21" source_channel="Data" sink_channel="Data" enabled="true" source_channel_id="data" sink_channel_id="data" />
		<link id="18" source_node_id="21" sink_node_id="22" source_channel="Selected Data" sink_channel="Data" enabled="true" source_channel_id="selected_data" sink_channel_id="data" />
	</links>
	<annotations />
	<thumbnail />
	<node_properties>
		<properties node_id="0" format="pickle">gASVjwsAAAAAAAB9lCiMEmNvbnRyb2xBcmVhVmlzaWJsZZSIjAxyZWNlbnRfcGF0aHOUXZQojB5v
cmFuZ2V3aWRnZXQudXRpbHMuZmlsZWRpYWxvZ3OUjApSZWNlbnRQYXRolJOUKYGUfZQojAdhYnNw
YXRolIxkRjovW0JBREFOSUEyMDI0XS8oMjAyNClfUFJPSkVLVFkvMjAyNCMxX0RBUDMvXyhNT0RF
TEUpX0RBUDMvZGVza3J5cHRvcnkoR3IpX0RBUChleHApXygxKUdIU193MTEueGxzeJSMBnByZWZp
eJSMB2Jhc2VkaXKUjAdyZWxwYXRolIwoZGVza3J5cHRvcnkoR3IpX0RBUChleHApXygxKUdIU193
MTEueGxzeJSMBXRpdGxllIwoZGVza3J5cHRvcnkoR3IpX0RBUChleHApXygxKUdIU193MTEueGxz
eJSMBXNoZWV0lIwAlIwLZmlsZV9mb3JtYXSUTnViaAYpgZR9lChoCYxgRjovW0JBREFOSUEyMDI0
XS8oMjAyNClfUFJPSkVLVFkvMjAyNCMxX0RBUDMvXyhNT0RFTEUpX0RBUDMvZGVza3J5cHRvcnko
R3IpX0RBUChleHApXygxKUdIUy54bHN4lGgLaAxoDYwkZGVza3J5cHRvcnkoR3IpX0RBUChleHAp
XygxKUdIUy54bHN4lGgPaBJoEWgSaBNOdWJoBimBlH2UKGgJjDBFOi9PQkxJQ1pFTklBL09SQU5H
RS9kZXNrcnlwdG9yeShHcilfREFQXzAxLnhsc3iUaAtOaA1OaA9oEmgRaBJoE051YmgGKYGUfZQo
aAmMLUU6L09CTElDWkVOSUEvT1JBTkdFL2Rlc2tyeXB0b3J5KEdyKV9EQVAueGxzeJRoC05oDU5o
D2gSaBFoEmgTjBpPcmFuZ2UuZGF0YS5pby5FeGNlbFJlYWRlcpR1YmgGKYGUfZQoaAmMQkM6L1By
b2dyYW0gRmlsZXMvT3JhbmdlL0xpYi9zaXRlLXBhY2thZ2VzL09yYW5nZS9kYXRhc2V0cy9pcmlz
LnRhYpRoC4wPc2FtcGxlLWRhdGFzZXRzlGgNjAhpcmlzLnRhYpRoD2gSaBFoEmgTTnViaAYpgZR9
lChoCYxFQzovUHJvZ3JhbSBGaWxlcy9PcmFuZ2UvTGliL3NpdGUtcGFja2FnZXMvT3JhbmdlL2Rh
dGFzZXRzL3RpdGFuaWMudGFilGgLaCJoDYwLdGl0YW5pYy50YWKUaA9oEmgRaBJoE051YmgGKYGU
fZQoaAmMRUM6L1Byb2dyYW0gRmlsZXMvT3JhbmdlL0xpYi9zaXRlLXBhY2thZ2VzL09yYW5nZS9k
YXRhc2V0cy9ob3VzaW5nLnRhYpRoC2giaA2MC2hvdXNpbmcudGFilGgPaBJoEWgSaBNOdWJoBimB
lH2UKGgJjEtDOi9Qcm9ncmFtIEZpbGVzL09yYW5nZS9MaWIvc2l0ZS1wYWNrYWdlcy9PcmFuZ2Uv
ZGF0YXNldHMvaGVhcnRfZGlzZWFzZS50YWKUaAtoImgNjBFoZWFydF9kaXNlYXNlLnRhYpRoD2gS
aBFoEmgTTnViaAYpgZR9lChoCYxMQzovUHJvZ3JhbSBGaWxlcy9PcmFuZ2UvTGliL3NpdGUtcGFj
a2FnZXMvT3JhbmdlL2RhdGFzZXRzL2Jyb3duLXNlbGVjdGVkLnRhYpRoC2giaA2MEmJyb3duLXNl
bGVjdGVkLnRhYpRoD2gSaBFoEmgTTnViaAYpgZR9lChoCYxBQzovUHJvZ3JhbSBGaWxlcy9PcmFu
Z2UvTGliL3NpdGUtcGFja2FnZXMvT3JhbmdlL2RhdGFzZXRzL3pvby50YWKUaAtoImgNjAd6b28u
dGFilGgPaBJoEWgSaBNOdWJljAtyZWNlbnRfdXJsc5RdlIwTc2F2ZWRXaWRnZXRHZW9tZXRyeZRD
QgHZ0MsAAwAAAAAB1AAAAI4AAAQrAAACswAAAdQAAACOAAAEKwAAArMAAAAAAAAAAAYAAAAB1AAA
AI4AAAQrAAACs5SMC3NoZWV0X25hbWVzlH2UjAZzb3VyY2WUSwCMA3VybJRoEowNZG9tYWluX2Vk
aXRvcpR9lIwLX192ZXJzaW9uX1+USwGMEGNvbnRleHRfc2V0dGluZ3OUXZQojBVvcmFuZ2V3aWRn
ZXQuc2V0dGluZ3OUjAdDb250ZXh0lJOUKYGUfZQojAZ2YWx1ZXOUfZQojAl2YXJpYWJsZXOUXZRo
QH2UaExdlChdlCiMA3R5cJSMFE9yYW5nZS5kYXRhLnZhcmlhYmxllIwQRGlzY3JldGVWYXJpYWJs
ZZSTlEsAjBAoMSlOLCAoMilCLCAoMylElIllXZQojApsb2coeDEpZXhwlGhSjBJDb250aW51b3Vz
VmFyaWFibGWUk5RLAGgSiGVdlCiMBUcoQUEplGhZSwBoEohlXZQojAVHKEFCKZRoWUsAaBKIZV2U
KIwFRyhCQimUaFlLAGgSiGVdlCiMBUgoQUEplGhZSwBoEohlXZQojAVIKEFCKZRoWUsAaBKIZV2U
KIwFSChCQimUaFlLAGgSiGVdlCiMBVMoQUEplGhZSwBoEohlXZQojAVTKEFCKZRoWUsAaBKIZV2U
KIwFUyhCQimUaFlLAGgSiGVdlCiMBlRTKEFBKZRoWUsAaBKIZV2UKIwGVFMoQUIplGhZSwBoEohl
XZQojAZUUyhCQimUaFlLAGgSiGVdlCiMCGNvbXAoQUEplGhZSwBoEohlXZQojAhjb21wKEFCKZRo
WUsAaBKIZV2UKIwIY29tcChCQimUaFlLAGgSiGVdlCiMA2tvZJRoUowOU3RyaW5nVmFyaWFibGWU
k5RLAmgSiWVdlCiMC2Rlc2NyaXB0aW9ulGh7SwJoEollZXNoQksBdYwKYXR0cmlidXRlc5QoaFFd
lCiMBCgxKU6UjAQoMilClIwEKDMpRJRlhpRoV0sChpRoW0sChpRoXUsChpRoX0sChpRoYUsChpRo
Y0sChpRoZUsChpRoZ0sChpRoaUsChpRoa0sChpRobUsChpRob0sChpRocUsChpRoc0sChpRodUsC
hpRod0sChpR0lIwFbWV0YXOUaHlLA4aUaH1LA4aUhpSMCmNsYXNzX3ZhcnOUKYwSbW9kaWZpZWRf
dmFyaWFibGVzlF2UdWJoRymBlH2UKGhKfZQoaExdlGhAfZRoTF2UKF2UKIwEdHlwZZRoVEsBjBAo
MSlOLCAoMilCLCAoMylElIllXZQojApsb2coeDEpZXhwlGhZSwBoEohlXZQojAVHKEFBKZRoWUsA
aBKIZV2UKIwFRyhBQimUaFlLAGgSiGVdlCiMBUcoQkIplGhZSwBoEohlXZQojAVIKEFBKZRoWUsA
aBKIZV2UKIwFSChBQimUaFlLAGgSiGVdlCiMBUgoQkIplGhZSwBoEohlXZQojAVTKEFBKZRoWUsA
aBKIZV2UKIwFUyhBQimUaFlLAGgSiGVdlCiMBVMoQkIplGhZSwBoEohlXZQojAZUUyhBQSmUaFlL
AGgSiGVdlCiMBlRTKEFCKZRoWUsAaBKIZV2UKIwGVFMoQkIplGhZSwBoEohlXZQojAhjb21wKEFB
KZRoWUsAaBKIZV2UKIwIY29tcChBQimUaFlLAGgSiGVdlCiMCGNvbXAoQkIplGhZSwBoEohlXZQo
jANrb2SUaHtLAmgSiWVlc2hCSwF1aH4ojAN0eXCUXZQojAQoMSlOlIwEKDIpQpSMBCgzKUSUZYaU
aKZLAoaUaKhLAoaUaKpLAoaUaKxLAoaUaK5LAoaUaLBLAoaUaLJLAoaUaLRLAoaUaLZLAoaUaLhL
AoaUaLpLAoaUaLxLAoaUaL5LAoaUaMBLAoaUaMJLAoaUaMRLAoaUdJRolWjGSwOGlIWUaJkpaJpd
lHViZXUu
</properties>
		<properties node_id="1" format="literal">{'add_type_annotations': True, 'auto_save': True, 'controlAreaVisible': True, 'filter': 'Tab-separated values (*.tab)', 'savedWidgetGeometry': b'\x01\xd9\xd0\xcb\x00\x03\x00\x00\x00\x00\x02\x9d\x00\x00\x01b\x00\x00\x03\xf9\x00\x00\x01\xdf\x00\x00\x02\x9d\x00\x00\x01b\x00\x00\x03\xf9\x00\x00\x01\xdf\x00\x00\x00\x00\x00\x00\x00\x00\x06\x00\x00\x00\x02\x9d\x00\x00\x01b\x00\x00\x03\xf9\x00\x00\x01\xdf', 'stored_name': 'deskryptory(Gr)_DAP(exp)_(1)GHS_w11.tab', 'stored_path': '.', '__version__': 3}</properties>
		<properties node_id="2" format="literal">{'auto_commit': True, 'color_by_class': True, 'controlAreaVisible': True, 'savedWidgetGeometry': b'\x01\xd9\xd0\xcb\x00\x03\x00\x00\x00\x00\x01p\x00\x00\x00\xa7\x00\x00\x05\xf4\x00\x00\x03\x00\x00\x00\x01p\x00\x00\x00\xa7\x00\x00\x05\xf4\x00\x00\x03\x00\x00\x00\x00\x00\x00\x00\x00\x00\x06\x00\x00\x00\x01p\x00\x00\x00\xa7\x00\x00\x05\xf4\x00\x00\x03\x00', 'select_rows': True, 'show_attribute_labels': True, 'show_distributions': True, 'stored_selection': {'rows': [], 'columns': []}, 'stored_sort': [], '__version__': 1}</properties>
		<properties node_id="3" format="pickle">gASVIwYAAAAAAAB9lCiMC2F1dG9fY29tbWl0lIiMC2F1dG9fc2FtcGxllIiMEmNvbnRyb2xBcmVh
VmlzaWJsZZSIjBNzYXZlZFdpZGdldEdlb21ldHJ5lENCAdnQywADAAAAAAAAAAAAFwAABf8AAAMv
AAAAAAAAABcAAAX/AAADLwAAAAACAAAABgAAAAAAAAAAFwAABf8AAAMvlIwJc2VsZWN0aW9ulF2U
KEssjBVudW1weS5jb3JlLm11bHRpYXJyYXmUjAZzY2FsYXKUk5SMBW51bXB5lIwFZHR5cGWUk5SM
AnUxlImIh5RSlChLA4wBfJROTk5K/////0r/////SwB0lGJDAQGUhpRSlIaUSy1oCmgQaBOGlFKU
hpRNXAFoCmgQaBOGlFKUhpRNXQFoCmgQaBOGlFKUhpRNXgFoCmgQaBOGlFKUhpRljBF0b29sdGlw
X3Nob3dzX2FsbJSJjA92aXN1YWxfc2V0dGluZ3OUfZSMBWdyYXBolH2UKIwLYWxwaGFfdmFsdWWU
S+WMDWNsYXNzX2RlbnNpdHmUiIwRaml0dGVyX2NvbnRpbnVvdXOUiYwLaml0dGVyX3NpemWUSwqM
E2xhYmVsX29ubHlfc2VsZWN0ZWSUiYwWb3J0aG9ub3JtYWxfcmVncmVzc2lvbpSJjAtwb2ludF93
aWR0aJRLA4wJc2hvd19ncmlklIiMC3Nob3dfbGVnZW5klIiMDXNob3dfcmVnX2xpbmWUiXWMC19f
dmVyc2lvbl9flEsFjBBjb250ZXh0X3NldHRpbmdzlF2UKIwVb3Jhbmdld2lkZ2V0LnNldHRpbmdz
lIwHQ29udGV4dJSTlCmBlH2UKIwGdmFsdWVzlH2UKIwKYXR0cl9jb2xvcpSMA3R5cJRLZYaUjAph
dHRyX2xhYmVslE5K/v///4aUjAphdHRyX3NoYXBllE5K/v///4aUjAlhdHRyX3NpemWUjApsb2co
eDEpZXhwlEtmhpSMBmF0dHJfeJRoREtmhpSMBmF0dHJfeZSMBUcoQUEplEtmhpRoJn2UaDJLBXWM
CmF0dHJpYnV0ZXOUfZQoaD1LAWhESwJoSUsCjAVHKEFCKZRLAowFRyhCQimUSwKMBUgoQUEplEsC
jAVIKEFCKZRLAowFSChCQimUSwKMBVMoQUEplEsCjAVTKEFCKZRLAowFUyhCQimUSwKMBlRTKEFB
KZRLAowGVFMoQUIplEsCjAZUUyhCQimUSwKMCGNvbXAoQUEplEsCjAhjb21wKEFCKZRLAowIY29t
cChCQimUSwJ1jAVtZXRhc5R9lCiMA2tvZJRLA4wLZGVzY3JpcHRpb26USwN1dWJoNymBlH2UKGg6
fZQoaDyMBHR5cGWUS2WGlGg/Tkr+////hpRoQU5K/v///4aUaEOMCmxvZyh4MSlleHCUS2aGlGhG
jAhjb21wKEFBKZRLZoaUaEiMCGNvbXAoQkIplEtmhpRoJn2UaDJLBXVoTH2UKGhnSwKMBUcoQUEp
lEsCjAVHKEFCKZRLAowFRyhCQimUSwKMBUgoQUEplEsCjAVIKEFCKZRLAowFSChCQimUSwKMBVMo
QUEplEsCjAVTKEFCKZRLAowFUyhCQimUSwKMBlRTKEFBKZRLAowGVFMoQUIplEsCjAZUUyhCQimU
SwJoaUsCjAhjb21wKEFCKZRLAmhrSwJoY0sBdWhcfZSMA2tvZJRLA3N1Ymg3KYGUfZQoaDp9lCho
PIwDdHlwlEtlhpRoP05K/v///4aUaEFogUtlhpRoQ2hnS2aGlGhGaGdLZoaUaEhob0tmhpRoJn2U
aDJLBXVoTH2UKIwKbG9nKHgxKWV4cJRLAowFRyhBQSmUSwKMBUcoQUIplEsCjAVHKEJCKZRLAowF
SChBQSmUSwKMBUgoQUIplEsCjAVIKEJCKZRLAowFUyhBQSmUSwKMBVMoQUIplEsCjAVTKEJCKZRL
AowGVFMoQUEplEsCjAZUUyhBQimUSwKMBlRTKEJCKZRLAowIY29tcChBQSmUSwKMCGNvbXAoQUIp
lEsCjAhjb21wKEJCKZRLAowDdHlwlEsBdWhcfZSMA2tvZJRLA3N1YmV1Lg==
</properties>
		<properties node_id="4" format="literal">{'auto_commit': True, 'color_by_class': True, 'controlAreaVisible': True, 'savedWidgetGeometry': b'\x01\xd9\xd0\xcb\x00\x03\x00\x00\x00\x00\x01(\x00\x00\x00\x92\x00\x00\x05\xac\x00\x00\x02\xeb\x00\x00\x01(\x00\x00\x00\x92\x00\x00\x05\xac\x00\x00\x02\xeb\x00\x00\x00\x00\x00\x00\x00\x00\x06\x00\x00\x00\x01(\x00\x00\x00\x92\x00\x00\x05\xac\x00\x00\x02\xeb', 'select_rows': True, 'show_attribute_labels': True, 'show_distributions': True, 'stored_selection': {'rows': [], 'columns': []}, 'stored_sort': [], '__version__': 1}</properties>
		<properties node_id="5" format="literal">{'controlAreaVisible': True, 'savedWidgetGeometry': b'\x01\xd9\xd0\xcb\x00\x03\x00\x00\x00\x00\x02\x7f\x00\x00\x01\x18\x00\x00\x03\x81\x00\x00\x01\xfb\x00\x00\x02\x80\x00\x00\x016\x00\x00\x03\x80\x00\x00\x01\xfa\x00\x00\x00\x00\x00\x00\x00\x00\x06\x00\x00\x00\x02\x80\x00\x00\x016\x00\x00\x03\x80\x00\x00\x01\xfa', '__version__': 1}</properties>
		<properties node_id="6" format="pickle">gASVWgQAAAAAAAB9lCiMEmNvbnRyb2xBcmVhVmlzaWJsZZSIjAxrZXJuZWxfaW5kZXiUSwCME29y
ZGVyX2J5X2ltcG9ydGFuY2WUiYwcb3JkZXJfZ3JvdXBpbmdfYnlfaW1wb3J0YW5jZZSJjA1vcmRl
cl92aW9saW5zlIiMEW9yaWVudGF0aW9uX2luZGV4lEsBjBNzYXZlZFdpZGdldEdlb21ldHJ5lENC
AdnQywADAAAAAAFDAAAAXQAABUgAAALrAAABQwAAAF0AAAVIAAAC6wAAAAAAAAAABgAAAAFDAAAA
XQAABUgAAALrlIwLc2NhbGVfaW5kZXiUSwKMEHNlbGVjdGlvbl9yYW5nZXOUXZQoTk5HwARphSwk
wVdHwABhcJMIoK+GlGWMDXNob3dfYm94X3Bsb3SUiIwJc2hvd19ncmlklIiMDXNob3dfcnVnX3Bs
b3SUiYwPc2hvd19zdHJpcF9wbG90lIiMD3Zpc3VhbF9zZXR0aW5nc5R9lIwLX192ZXJzaW9uX1+U
SwGMEGNvbnRleHRfc2V0dGluZ3OUXZQojBVvcmFuZ2V3aWRnZXQuc2V0dGluZ3OUjAdDb250ZXh0
lJOUKYGUfZQojAZ2YWx1ZXOUfZQojAlncm91cF92YXKUjAN0eXCUS2WGlIwJdmFsdWVfdmFylIwK
bG9nKHgxKWV4cJRLZoaUaBNLAXWMCmF0dHJpYnV0ZXOUfZQoaB5LAWghSwKMBUcoQUEplEsCjAVH
KEFCKZRLAowFRyhCQimUSwKMBUgoQUEplEsCjAVIKEFCKZRLAowFSChCQimUSwKMBVMoQUEplEsC
jAVTKEFCKZRLAowFUyhCQimUSwKMBlRTKEFBKZRLAowGVFMoQUIplEsCjAZUUyhCQimUSwKMCGNv
bXAoQUEplEsCjAhjb21wKEFCKZRLAowIY29tcChCQimUSwJ1jAVtZXRhc5R9lCiMA2tvZJRLA4wL
ZGVzY3JpcHRpb26USwN1dWJoGCmBlH2UKGgbfZQoaB2MA3R5cJRLZYaUaCCMCGNvbXAoQkIplEtm
hpRoE0sBdWgjfZQojApsb2coeDEpZXhwlEsCjAVHKEFBKZRLAowFRyhBQimUSwKMBUcoQkIplEsC
jAVIKEFBKZRLAowFSChBQimUSwKMBUgoQkIplEsCjAVTKEFBKZRLAowFUyhBQimUSwKMBVMoQkIp
lEsCjAZUUyhBQSmUSwKMBlRTKEFCKZRLAowGVFMoQkIplEsCjAhjb21wKEFBKZRLAowIY29tcChB
QimUSwJoPUsCaDtLAXVoNH2UjANrb2SUSwNzdWJoGCmBlH2UKGgbfZQoaB2MBHR5cGWUS2WGlGgg
aEBLZoaUaBNLAXVoI32UKGhASwJoQUsCaEJLAmhDSwJoREsCaEVLAmhGSwJoR0sCaEhLAmhJSwJo
SksCaEtLAmhMSwJoTUsCaE5LAmg9SwJoVEsBdWg0fZRoUEsDc3ViZXUu
</properties>
		<properties node_id="7" format="literal">{'auto_commit': True, 'color_by_class': True, 'controlAreaVisible': True, 'savedWidgetGeometry': b'\x01\xd9\xd0\xcb\x00\x03\x00\x00\x00\x00\x01p\x00\x00\x00\x9e\x00\x00\x04\x8f\x00\x00\x02\x91\x00\x00\x01p\x00\x00\x00\x9e\x00\x00\x04\x8f\x00\x00\x02\x91\x00\x00\x00\x00\x00\x00\x00\x00\x06\x00\x00\x00\x01p\x00\x00\x00\x9e\x00\x00\x04\x8f\x00\x00\x02\x91', 'select_rows': True, 'show_attribute_labels': True, 'show_distributions': False, 'stored_selection': {'rows': [], 'columns': []}, 'stored_sort': [], '__version__': 1}</properties>
		<properties node_id="8" format="pickle">gASVJwQAAAAAAAB9lCiMB2NvbXBhcmWUSwKMEmNvbnRyb2xBcmVhVmlzaWJsZZSIjBNvcmRlcl9i
eV9pbXBvcnRhbmNllImMHG9yZGVyX2dyb3VwaW5nX2J5X2ltcG9ydGFuY2WUiYwTc2F2ZWRXaWRn
ZXRHZW9tZXRyeZRDQgHZ0MsAAwAAAAABPgAAAJ4AAATBAAACkQAAAT4AAACeAAAEwQAAApEAAAAA
AAAAAAYAAAABPgAAAJ4AAATBAAACkZSMEHNob3dfYW5ub3RhdGlvbnOUiIwLc2hvd19sYWJlbHOU
iIwNc2lnX3RocmVzaG9sZJRHP6mZmZmZmZqMCnNvcnRfZnJlcXOUiYwIc3RhdHRlc3SUSwCMCXN0
cmV0Y2hlZJSIjAtfX3ZlcnNpb25fX5RLAYwQY29udGV4dF9zZXR0aW5nc5RdlCiMFW9yYW5nZXdp
ZGdldC5zZXR0aW5nc5SMB0NvbnRleHSUk5QpgZR9lCiMBnZhbHVlc5R9lCiMCWF0dHJpYnV0ZZSM
CmxvZyh4MSlleHCUS2aGlIwJZ3JvdXBfdmFylIwDdHlwlEtlhpSMCXNlbGVjdGlvbpQpSv7///+G
lGgNSwF1jAphdHRyaWJ1dGVzlH2UKGgbSwFoGEsCjAVHKEFBKZRLAowFRyhBQimUSwKMBUcoQkIp
lEsCjAVIKEFBKZRLAowFSChBQimUSwKMBUgoQkIplEsCjAVTKEFBKZRLAowFUyhBQimUSwKMBVMo
QkIplEsCjAZUUyhBQSmUSwKMBlRTKEFCKZRLAowGVFMoQkIplEsCjAhjb21wKEFBKZRLAowIY29t
cChBQimUSwKMCGNvbXAoQkIplEsCdYwFbWV0YXOUfZQojANrb2SUSwOMC2Rlc2NyaXB0aW9ulEsD
dXViaBIpgZR9lChoFX2UKGgXjApsb2coeDEpZXhwlEtmhpRoGowDdHlwlEtlhpRoHSlK/v///4aU
aA1LAXVoH32UKGg3SwKMBUcoQUEplEsCjAVHKEFCKZRLAowFRyhCQimUSwKMBUgoQUEplEsCjAVI
KEFCKZRLAowFSChCQimUSwKMBVMoQUEplEsCjAVTKEFCKZRLAowFUyhCQimUSwKMBlRTKEFBKZRL
AowGVFMoQUIplEsCjAZUUyhCQimUSwKMCGNvbXAoQUEplEsCjAhjb21wKEFCKZRLAowIY29tcChC
QimUSwJoOUsBdWgwfZSMA2tvZJRLA3N1YmgSKYGUfZQoaBV9lChoF2g3S2aGlGgajAR0eXBllEtl
hpRoHSlK/v///4aUaA1LAXVoH32UKGg3SwJoPUsCaD5LAmg/SwJoQEsCaEFLAmhCSwJoQ0sCaERL
AmhFSwJoRksCaEdLAmhISwJoSUsCaEpLAmhLSwJoUksBdWgwfZRoTUsDc3ViZXUu
</properties>
		<properties node_id="9" format="pickle">gASV6QQAAAAAAAB9lCiMEmNvbnRyb2xBcmVhVmlzaWJsZZSIjAxyZWNlbnRfcGF0aHOUXZSMHm9y
YW5nZXdpZGdldC51dGlscy5maWxlZGlhbG9nc5SMClJlY2VudFBhdGiUk5QpgZR9lCiMB2Fic3Bh
dGiUjGNGOi9bQkFEQU5JQTIwMjRdLygyMDI0KV9QUk9KRUtUWS8yMDI0IzFfREFQMy9fKE1PREVM
RSlfREFQMy9kZXNrcnlwdG9yeShHcilfREFQKGV4cClfKDEpR0hTX3cxMS50YWKUjAZwcmVmaXiU
jAdiYXNlZGlylIwHcmVscGF0aJSMJ2Rlc2tyeXB0b3J5KEdyKV9EQVAoZXhwKV8oMSlHSFNfdzEx
LnRhYpSMBXRpdGxllIwnZGVza3J5cHRvcnkoR3IpX0RBUChleHApXygxKUdIU193MTEudGFilIwF
c2hlZXSUjACUjAtmaWxlX2Zvcm1hdJROdWJhjAtyZWNlbnRfdXJsc5RdlIwTc2F2ZWRXaWRnZXRH
ZW9tZXRyeZROjAtzaGVldF9uYW1lc5R9lIwGc291cmNllEsAjAN1cmyUaBKMDWRvbWFpbl9lZGl0
b3KUfZSMC19fdmVyc2lvbl9flEsBjBBjb250ZXh0X3NldHRpbmdzlF2UjBVvcmFuZ2V3aWRnZXQu
c2V0dGluZ3OUjAdDb250ZXh0lJOUKYGUfZQojAZ2YWx1ZXOUfZQojAl2YXJpYWJsZXOUXZRoG32U
aCddlChdlCiMA3R5cJSMFE9yYW5nZS5kYXRhLnZhcmlhYmxllIwQRGlzY3JldGVWYXJpYWJsZZST
lEsAjBAoMSlOLCAoMilCLCAoMylElIllXZQojApsb2coeDEpZXhwlGgtjBJDb250aW51b3VzVmFy
aWFibGWUk5RLAGgSiGVdlCiMBUcoQUEplGg0SwBoEohlXZQojAVHKEFCKZRoNEsAaBKIZV2UKIwF
RyhCQimUaDRLAGgSiGVdlCiMBUgoQUEplGg0SwBoEohlXZQojAVIKEFCKZRoNEsAaBKIZV2UKIwF
SChCQimUaDRLAGgSiGVdlCiMBVMoQUEplGg0SwBoEohlXZQojAVTKEFCKZRoNEsAaBKIZV2UKIwF
UyhCQimUaDRLAGgSiGVdlCiMBlRTKEFBKZRoNEsAaBKIZV2UKIwGVFMoQUIplGg0SwBoEohlXZQo
jAZUUyhCQimUaDRLAGgSiGVdlCiMCGNvbXAoQUEplGg0SwBoEohlXZQojAhjb21wKEFCKZRoNEsA
aBKIZV2UKIwIY29tcChCQimUaDRLAGgSiGVdlCiMA2tvZJRoLYwOU3RyaW5nVmFyaWFibGWUk5RL
AmgSiWVdlCiMC2Rlc2NyaXB0aW9ulGhWSwJoEollZXNoHUsBdYwKYXR0cmlidXRlc5QoaCxdlCiM
BCgxKU6UjAQoMilClIwEKDMpRJRlhpRoMksChpRoNksChpRoOEsChpRoOksChpRoPEsChpRoPksC
hpRoQEsChpRoQksChpRoREsChpRoRksChpRoSEsChpRoSksChpRoTEsChpRoTksChpRoUEsChpRo
UksChpR0lIwFbWV0YXOUaFRLA4aUaFhLA4aUhpSMCmNsYXNzX3ZhcnOUKYwSbW9kaWZpZWRfdmFy
aWFibGVzlF2UdWJhdS4=
</properties>
		<properties node_id="10" format="pickle">gASVpgIAAAAAAAB9lCiMB2NvbXBhcmWUSwGMEmNvbnRyb2xBcmVhVmlzaWJsZZSIjBNvcmRlcl9i
eV9pbXBvcnRhbmNllImMHG9yZGVyX2dyb3VwaW5nX2J5X2ltcG9ydGFuY2WUiYwTc2F2ZWRXaWRn
ZXRHZW9tZXRyeZRDQgHZ0MsAAwAAAAABPgAAAKcAAATBAAACmgAAAT4AAACnAAAEwQAAApoAAAAA
AAAAAAYAAAABPgAAAKcAAATBAAACmpSMEHNob3dfYW5ub3RhdGlvbnOUiIwLc2hvd19sYWJlbHOU
iIwNc2lnX3RocmVzaG9sZJRHP6mZmZmZmZqMCnNvcnRfZnJlcXOUiYwIc3RhdHRlc3SUSwCMCXN0
cmV0Y2hlZJSIjAtfX3ZlcnNpb25fX5RLAYwQY29udGV4dF9zZXR0aW5nc5RdlIwVb3Jhbmdld2lk
Z2V0LnNldHRpbmdzlIwHQ29udGV4dJSTlCmBlH2UKIwGdmFsdWVzlH2UKIwJYXR0cmlidXRllIwD
dHlwlEtlhpSMCWdyb3VwX3ZhcpRoGEtlhpSMCXNlbGVjdGlvbpQpSv7///+GlGgNSwF1jAphdHRy
aWJ1dGVzlH2UKGgYSwGMCmxvZyh4MSlleHCUSwKMBUcoQUEplEsCjAVHKEFCKZRLAowFRyhCQimU
SwKMBUgoQUEplEsCjAVIKEFCKZRLAowFSChCQimUSwKMBVMoQUEplEsCjAVTKEFCKZRLAowFUyhC
QimUSwKMBlRTKEFBKZRLAowGVFMoQUIplEsCjAZUUyhCQimUSwKMCGNvbXAoQUEplEsCjAhjb21w
KEFCKZRLAowIY29tcChCQimUSwJ1jAVtZXRhc5R9lCiMA2tvZJRLA4wLZGVzY3JpcHRpb26USwN1
dWJhdS4=
</properties>
		<properties node_id="11" format="pickle">gASV1QIAAAAAAAB9lCiMEmNvbnRyb2xBcmVhVmlzaWJsZZSIjAxrZXJuZWxfaW5kZXiUSwCME29y
ZGVyX2J5X2ltcG9ydGFuY2WUiIwcb3JkZXJfZ3JvdXBpbmdfYnlfaW1wb3J0YW5jZZSIjA1vcmRl
cl92aW9saW5zlIiMEW9yaWVudGF0aW9uX2luZGV4lEsBjBNzYXZlZFdpZGdldEdlb21ldHJ5lENC
AdnQywADAAAAAAFCAAAAPwAABUkAAALsAAABQwAAAF0AAAVIAAAC6wAAAAAAAAAABgAAAAFDAAAA
XQAABUgAAALrlIwLc2NhbGVfaW5kZXiUSwKMEHNlbGVjdGlvbl9yYW5nZXOUXZSMDXNob3dfYm94
X3Bsb3SUiIwJc2hvd19ncmlklIiMDXNob3dfcnVnX3Bsb3SUiYwPc2hvd19zdHJpcF9wbG90lIiM
D3Zpc3VhbF9zZXR0aW5nc5R9lIwLX192ZXJzaW9uX1+USwGMEGNvbnRleHRfc2V0dGluZ3OUXZSM
FW9yYW5nZXdpZGdldC5zZXR0aW5nc5SMB0NvbnRleHSUk5QpgZR9lCiMBnZhbHVlc5R9lCiMCWdy
b3VwX3ZhcpSMA3R5cJRLZYaUjAl2YWx1ZV92YXKUjAVTKEJCKZRLZoaUaBJLAXWMCmF0dHJpYnV0
ZXOUfZQoaB1LAYwKbG9nKHgxKWV4cJRLAowFRyhBQSmUSwKMBUcoQUIplEsCjAVHKEJCKZRLAowF
SChBQSmUSwKMBUgoQUIplEsCjAVIKEJCKZRLAowFUyhBQSmUSwKMBVMoQUIplEsCaCBLAowGVFMo
QUEplEsCjAZUUyhBQimUSwKMBlRTKEJCKZRLAowIY29tcChBQSmUSwKMCGNvbXAoQUIplEsCjAhj
b21wKEJCKZRLAnWMBW1ldGFzlH2UKIwDa29klEsDjAtkZXNjcmlwdGlvbpRLA3V1YmF1Lg==
</properties>
		<properties node_id="12" format="literal">{'auto_commit': True, 'color_by_class': True, 'controlAreaVisible': True, 'savedWidgetGeometry': None, 'select_rows': True, 'show_attribute_labels': True, 'show_distributions': False, 'stored_selection': {'rows': [], 'columns': []}, 'stored_sort': [], '__version__': 1}</properties>
		<properties node_id="13" format="pickle">gASVSgMAAAAAAAB9lCiMC2F1dG9fY29tbWl0lIiMC2F1dG9fc2FtcGxllIiMEmNvbnRyb2xBcmVh
VmlzaWJsZZSIjBNzYXZlZFdpZGdldEdlb21ldHJ5lENCAdnQywADAAAAAAD/AAAAWgAABQAAAAK4
AAABAAAAAHgAAAT/AAACtwAAAAAAAAAABgAAAAEAAAAAeAAABP8AAAK3lIwJc2VsZWN0aW9ulE6M
EXRvb2x0aXBfc2hvd3NfYWxslIiMD3Zpc3VhbF9zZXR0aW5nc5R9lIwFZ3JhcGiUfZQojAthbHBo
YV92YWx1ZZRL5YwNY2xhc3NfZGVuc2l0eZSIjBFqaXR0ZXJfY29udGludW91c5SJjAtqaXR0ZXJf
c2l6ZZRLCowTbGFiZWxfb25seV9zZWxlY3RlZJSJjBZvcnRob25vcm1hbF9yZWdyZXNzaW9ulImM
C3BvaW50X3dpZHRolEsDjAlzaG93X2dyaWSUiIwLc2hvd19sZWdlbmSUiIwNc2hvd19yZWdfbGlu
ZZSJdYwLX192ZXJzaW9uX1+USwWMEGNvbnRleHRfc2V0dGluZ3OUXZSMFW9yYW5nZXdpZGdldC5z
ZXR0aW5nc5SMB0NvbnRleHSUk5QpgZR9lCiMBnZhbHVlc5R9lCiMCmF0dHJfY29sb3KUjAN0eXCU
S2WGlIwKYXR0cl9sYWJlbJROSv7///+GlIwKYXR0cl9zaGFwZZRoIUtlhpSMCWF0dHJfc2l6ZZSM
CmxvZyh4MSlleHCUS2aGlIwGYXR0cl94lIwIY29tcChBQSmUS2aGlIwGYXR0cl95lIwIY29tcChC
QimUS2aGlGgKfZRoFksFdYwKYXR0cmlidXRlc5R9lChoIUsBaChLAowFRyhBQSmUSwKMBUcoQUIp
lEsCjAVHKEJCKZRLAowFSChBQSmUSwKMBUgoQUIplEsCjAVIKEJCKZRLAowFUyhBQSmUSwKMBVMo
QUIplEsCjAVTKEJCKZRLAowGVFMoQUEplEsCjAZUUyhBQimUSwKMBlRTKEJCKZRLAmgrSwKMCGNv
bXAoQUIplEsCaC5LAnWMBW1ldGFzlH2UKIwDa29klEsDjAtkZXNjcmlwdGlvbpRLA3V1YmF1Lg==
</properties>
		<properties node_id="14" format="pickle">gASVsgIAAAAAAAB9lCiMCmF1dG9fYXBwbHmUiIwSY29udHJvbEFyZWFWaXNpYmxllIiME3NhdmVk
V2lkZ2V0R2VvbWV0cnmUQ0IB2dDLAAMAAAAAAacAAACeAAAEWAAAApEAAAGnAAAAngAABFgAAAKR
AAAAAAAAAAAGAAAAAacAAACeAAAEWAAAApGUjBBzZWxlY3RlZF9tZXRob2RzlI+UKIwWSW5mb3Jt
YXRpb24gR2FpbiBSYXRpb5SMCFJSZWxpZWZGlIwVVW5pdmFyaWF0ZSBSZWdyZXNzaW9ulIwNR2lu
aSBEZWNyZWFzZZSQjAdzb3J0aW5nlEsASwGGlIwLX192ZXJzaW9uX1+USwSMEGNvbnRleHRfc2V0
dGluZ3OUXZSMFW9yYW5nZXdpZGdldC5zZXR0aW5nc5SMB0NvbnRleHSUk5QpgZR9lCiMBnZhbHVl
c5R9lCiMCW5TZWxlY3RlZJRLBUr+////hpSMDnNlbGVjdGVkX2F0dHJzlF2UKIwDdHlwlEtlhpSM
CmxvZyh4MSlleHCUS2aGlIwFRyhBQSmUS2aGlIwFRyhBQimUS2aGlIwFRyhCQimUS2aGlGVK/f//
/4aUjA9zZWxlY3Rpb25NZXRob2SUSwNK/v///4aUaA1LBHWMCmF0dHJpYnV0ZXOUfZQoaBtLAWgd
SwJoH0sCaCFLAmgjSwKMBUgoQUEplEsCjAVIKEFCKZRLAowFSChCQimUSwKMBVMoQUEplEsCjAVT
KEFCKZRLAowFUyhCQimUSwKMBlRTKEFBKZRLAowGVFMoQUIplEsCjAZUUyhCQimUSwKMCGNvbXAo
QUEplEsCjAhjb21wKEFCKZRLAowIY29tcChCQimUSwJ1jAVtZXRhc5R9lCiMA2tvZJRLA4wLZGVz
Y3JpcHRpb26USwN1dWJhdS4=
</properties>
		<properties node_id="15" format="pickle">gASVLQUAAAAAAAB9lCiMEmNvbnRyb2xBcmVhVmlzaWJsZZSIjAxyZWNlbnRfcGF0aHOUXZSMHm9y
YW5nZXdpZGdldC51dGlscy5maWxlZGlhbG9nc5SMClJlY2VudFBhdGiUk5QpgZR9lCiMB2Fic3Bh
dGiUjGNGOi9bQkFEQU5JQTIwMjRdLygyMDI0KV9QUk9KRUtUWS8yMDI0IzFfREFQMy9fKE1PREVM
RSlfREFQMy9kZXNrcnlwdG9yeShHcilfREFQKGV4cClfKDEpR0hTX3cxMS50YWKUjAZwcmVmaXiU
jAdiYXNlZGlylIwHcmVscGF0aJSMJ2Rlc2tyeXB0b3J5KEdyKV9EQVAoZXhwKV8oMSlHSFNfdzEx
LnRhYpSMBXRpdGxllIwnZGVza3J5cHRvcnkoR3IpX0RBUChleHApXygxKUdIU193MTEudGFilIwF
c2hlZXSUjACUjAtmaWxlX2Zvcm1hdJROdWJhjAtyZWNlbnRfdXJsc5RdlIwTc2F2ZWRXaWRnZXRH
ZW9tZXRyeZRDQgHZ0MsAAwAAAAAB0wAAAGcAAAQsAAACqwAAAdQAAACFAAAEKwAAAqoAAAAAAAAA
AAYAAAAB1AAAAIUAAAQrAAACqpSMC3NoZWV0X25hbWVzlH2UjAZzb3VyY2WUSwCMA3VybJRoEowN
ZG9tYWluX2VkaXRvcpR9lIwLX192ZXJzaW9uX1+USwGMEGNvbnRleHRfc2V0dGluZ3OUXZSMFW9y
YW5nZXdpZGdldC5zZXR0aW5nc5SMB0NvbnRleHSUk5QpgZR9lCiMBnZhbHVlc5R9lCiMCXZhcmlh
Ymxlc5RdlGgcfZRoKF2UKF2UKIwDdHlwlIwUT3JhbmdlLmRhdGEudmFyaWFibGWUjBBEaXNjcmV0
ZVZhcmlhYmxllJOUSwOMECgxKU4sICgyKUIsICgzKUSUiWVdlCiMCmxvZyh4MSlleHCUaC6MEkNv
bnRpbnVvdXNWYXJpYWJsZZSTlEsBaBKIZV2UKIwFRyhBQSmUaDVLAGgSiGVdlCiMBUcoQUIplGg1
SwBoEohlXZQojAVHKEJCKZRoNUsAaBKIZV2UKIwFSChBQSmUaDVLAGgSiGVdlCiMBUgoQUIplGg1
SwBoEohlXZQojAVIKEJCKZRoNUsAaBKIZV2UKIwFUyhBQSmUaDVLAGgSiGVdlCiMBVMoQUIplGg1
SwBoEohlXZQojAVTKEJCKZRoNUsAaBKIZV2UKIwGVFMoQUEplGg1SwBoEohlXZQojAZUUyhBQimU
aDVLAGgSiGVdlCiMBlRTKEJCKZRoNUsAaBKIZV2UKIwIY29tcChBQSmUaDVLAGgSiGVdlCiMCGNv
bXAoQUIplGg1SwBoEohlXZQojAhjb21wKEJCKZRoNUsAaBKIZV2UKIwDa29klGgujA5TdHJpbmdW
YXJpYWJsZZSTlEsCaBKJZV2UKIwLZGVzY3JpcHRpb26UaFdLAmgSiWVlc2geSwF1jAphdHRyaWJ1
dGVzlChoLV2UKIwEKDEpTpSMBCgyKUKUjAQoMylElGWGlGgzSwKGlGg3SwKGlGg5SwKGlGg7SwKG
lGg9SwKGlGg/SwKGlGhBSwKGlGhDSwKGlGhFSwKGlGhHSwKGlGhJSwKGlGhLSwKGlGhNSwKGlGhP
SwKGlGhRSwKGlGhTSwKGlHSUjAVtZXRhc5RoVUsDhpRoWUsDhpSGlIwKY2xhc3NfdmFyc5QpjBJt
b2RpZmllZF92YXJpYWJsZXOUXZR1YmF1Lg==
</properties>
		<properties node_id="16" format="literal">{'auto_apply': True, 'controlAreaVisible': True, 'learner_name': '', 'method_index': 0, 'savedWidgetGeometry': b'\x01\xd9\xd0\xcb\x00\x03\x00\x00\x00\x00\x02\x7f\x00\x00\x00\xdf\x00\x00\x03\x81\x00\x00\x02Q\x00\x00\x02\x7f\x00\x00\x00\xdf\x00\x00\x03\x81\x00\x00\x02Q\x00\x00\x00\x00\x00\x00\x00\x00\x06\x00\x00\x00\x02\x7f\x00\x00\x00\xdf\x00\x00\x03\x81\x00\x00\x02Q', 'catgb_editor': {'colsample_bylevel': 1, 'lambda_index': 55, 'learning_rate': 0.3, 'max_depth': 6, 'n_estimators': 100, 'random_state': True}, 'gb_editor': {'learning_rate': 0.1, 'max_depth': 3, 'min_samples_split': 2, 'n_estimators': 100, 'random_state': True, 'subsample': 1}, 'xgb_editor': {'colsample_bylevel': 1, 'colsample_bynode': 1, 'colsample_bytree': 1, 'lambda_index': 53, 'learning_rate': 0.3, 'max_depth': 6, 'n_estimators': 100, 'random_state': True, 'subsample': 1}, 'xgbrf_editor': {'colsample_bylevel': 1, 'colsample_bynode': 1, 'colsample_bytree': 1, 'lambda_index': 53, 'learning_rate': 0.3, 'max_depth': 6, 'n_estimators': 100, 'random_state': True, 'subsample': 1}, '__version__': 1}</properties>
		<properties node_id="17" format="literal">{'controlAreaVisible': True, 'savedWidgetGeometry': b'\x01\xd9\xd0\xcb\x00\x03\x00\x00\x00\x00\x01\xf9\x00\x00\x01\x02\x00\x00\x04\x06\x00\x00\x02\x11\x00\x00\x01\xfa\x00\x00\x01 \x00\x00\x04\x05\x00\x00\x02\x10\x00\x00\x00\x00\x00\x00\x00\x00\x06\x00\x00\x00\x01\xfa\x00\x00\x01 \x00\x00\x04\x05\x00\x00\x02\x10', 'selection': [], 'show_scores': True, 'score_table': {'show_score_hints': {'Model_': True, 'Train_': False, 'Test_': False, 'CA': True, 'PrecisionRecallFSupport': True, 'TargetScore': True, 'Precision': True, 'Recall': True, 'F1': True, 'AUC': True, 'LogLoss': False, 'Specificity': False, 'MatthewsCorrCoefficient': True, 'MSE': True, 'RMSE': True, 'MAE': True, 'MAPE': True, 'R2': True, 'CVRMSE': False, 'ClusteringScore': True, 'Silhouette': True, 'AdjustedMutualInfoScore': True}}, '__version__': 2, 'context_settings': []}</properties>
		<properties node_id="18" format="literal">{'auto_apply': True, 'controlAreaVisible': True, 'learner_name': '', 'metric_index': 0, 'n_neighbors': 5, 'savedWidgetGeometry': None, 'weight_index': 0, '__version__': 1}</properties>
		<properties node_id="19" format="literal">{'auto_apply': True, 'controlAreaVisible': True, 'learner_name': '', 'metric_index': 0, 'n_neighbors': 5, 'savedWidgetGeometry': b'\x01\xd9\xd0\xcb\x00\x03\x00\x00\x00\x00\x02\x99\x00\x00\x01\x13\x00\x00\x03g\x00\x00\x02\x00\x00\x00\x02\x9a\x00\x00\x011\x00\x00\x03f\x00\x00\x01\xff\x00\x00\x00\x00\x00\x00\x00\x00\x06\x00\x00\x00\x02\x9a\x00\x00\x011\x00\x00\x03f\x00\x00\x01\xff', 'weight_index': 0, '__version__': 1}</properties>
		<properties node_id="20" format="literal">{'auto_commit': True, 'axis_labels': 10, 'controlAreaVisible': True, 'maxp': 10, 'ncomponents': 3, 'normalize': True, 'savedWidgetGeometry': b'\x01\xd9\xd0\xcb\x00\x03\x00\x00\x00\x00\x01\x96\x00\x00\x00\x9e\x00\x00\x04j\x00\x00\x02\x91\x00\x00\x01\x96\x00\x00\x00\x9e\x00\x00\x04j\x00\x00\x02\x91\x00\x00\x00\x00\x00\x00\x00\x00\x06\x00\x00\x00\x01\x96\x00\x00\x00\x9e\x00\x00\x04j\x00\x00\x02\x91', 'variance_covered': 91, '__version__': 1}</properties>
		<properties node_id="21" format="literal">{'auto_commit': True, 'color_by_class': True, 'controlAreaVisible': True, 'savedWidgetGeometry': b'\x01\xd9\xd0\xcb\x00\x03\x00\x00\x00\x00\x01p\x00\x00\x00\x9e\x00\x00\x04\x8f\x00\x00\x02\x91\x00\x00\x01p\x00\x00\x00\x9e\x00\x00\x04\x8f\x00\x00\x02\x91\x00\x00\x00\x00\x00\x00\x00\x00\x06\x00\x00\x00\x01p\x00\x00\x00\x9e\x00\x00\x04\x8f\x00\x00\x02\x91', 'select_rows': True, 'show_attribute_labels': True, 'show_distributions': False, 'stored_selection': {'rows': [], 'columns': []}, 'stored_sort': [], '__version__': 1}</properties>
		<properties node_id="22" format="pickle">gASV5wIAAAAAAAB9lCiMEmNvbnRyb2xBcmVhVmlzaWJsZZSIjAxrZXJuZWxfaW5kZXiUSwCME29y
ZGVyX2J5X2ltcG9ydGFuY2WUiIwcb3JkZXJfZ3JvdXBpbmdfYnlfaW1wb3J0YW5jZZSIjA1vcmRl
cl92aW9saW5zlIiMEW9yaWVudGF0aW9uX2luZGV4lEsBjBNzYXZlZFdpZGdldEdlb21ldHJ5lENC
AdnQywADAAAAAAFCAAAAPwAABUkAAALsAAABQwAAAF0AAAVIAAAC6wAAAAAAAAAABgAAAAFDAAAA
XQAABUgAAALrlIwLc2NhbGVfaW5kZXiUSwKMEHNlbGVjdGlvbl9yYW5nZXOUXZSMDXNob3dfYm94
X3Bsb3SUiIwJc2hvd19ncmlklIiMDXNob3dfcnVnX3Bsb3SUiYwPc2hvd19zdHJpcF9wbG90lIiM
D3Zpc3VhbF9zZXR0aW5nc5R9lIwLX192ZXJzaW9uX1+USwGMEGNvbnRleHRfc2V0dGluZ3OUXZSM
FW9yYW5nZXdpZGdldC5zZXR0aW5nc5SMB0NvbnRleHSUk5QpgZR9lCiMBnZhbHVlc5R9lCiMCWdy
b3VwX3ZhcpROSv7///+GlIwJdmFsdWVfdmFylIwDUEMzlEtmhpRoEksBdYwKYXR0cmlidXRlc5R9
lCiMBUcoQUEplEsCjAVHKEFCKZRLAowFRyhCQimUSwKMBUgoQUEplEsCjAVIKEFCKZRLAowFSChC
QimUSwKMBVMoQUEplEsCjAVTKEFCKZRLAowFUyhCQimUSwKMBlRTKEFBKZRLAowGVFMoQUIplEsC
jAZUUyhCQimUSwKMCGNvbXAoQUEplEsCjAhjb21wKEFCKZRLAowIY29tcChCQimUSwKMCmxvZyh4
MSlleHCUSwJ1jAVtZXRhc5R9lCiMA2tvZJRLA4wLZGVzY3JpcHRpb26USwOMA1BDMZRLAowDUEMy
lEsCaB9LAnV1YmF1Lg==
</properties>
	</node_properties>
	<session_state>
		<window_groups />
	</session_state>
</scheme>
