# Supplementary material for: Experimental and Theoretical Insights into the Intermolecular Interactions in Saturated Systems of Dapsone in Conventional and Deep Eutectic Solvents
Source: Molecules. 2024 Apr 11;29(8):1743. doi: 10.3390/molecules29081743 (PMC11051893; doi:10.3390/molecules29081743)
Supplement: Supplementary file 1 [file molecules-29-01743-s001.zip › deskryptory(Gr)_DAP(exp)_(1)GHS(x-sat).xlsx]

## Sheet: dane
typ	kod	description	log(x1)exp	G(AA)	G(AB)	G(BB)	H(AA)	H(AB)	H(BB)	S(AA)	S(AB)	S(BB)	TS(AA)	TS(AB)	TS(BB)	EECF(AA)	EECF(AB)	EECF(BB)
(1)N	NEAT0001	dapsone-Methanol-10.00	-2.17496	-17.9555	-9.75293	-9.0113	-11.3796	-3.77273	-2.81463	-23.2242	-21.1202	-21.8847	-4.25352	-3.86817	-4.00819	0.727916	0.493755	0.412532
(1)N	NEAT0002	dapsone-Methanol-15.00	-2.12453	-18.1019	-9.85884	-9.12084	-11.4464	-3.78766	-2.83382	-23.0973	-21.0695	-21.8186	-4.34576	-3.96423	-4.10516	0.724815	0.488611	0.408392
(1)N	NEAT0003	dapsone-Methanol-20.00	-2.08397	-18.2456	-9.96413	-9.2296	-11.5127	-3.80329	-2.85379	-22.9675	-21.016	-21.7493	-4.43617	-4.05924	-4.20088	0.72185	0.483723	0.404526
(1)N	NEAT0004	dapsone-Methanol-25.00	-2.04297	-18.3867	-10.0688	-9.33757	-11.5784	-3.81955	-2.87443	-22.8351	-20.9601	-21.6775	-4.52477	-4.15324	-4.2954	0.719014	0.479073	0.400906
(1)N	NEAT0005	dapsone-Methanol-30.00	-1.98242	-18.5253	-10.1729	-9.44476	-11.6436	-3.83639	-2.8956	-22.7005	-20.9021	-21.6037	-4.6116	-4.24626	-4.38879	0.716301	0.474645	0.397508
(1)N	NEAT0006	dapsone-Methanol-35.00	-1.93007	-18.6614	-10.2763	-9.55118	-11.7083	-3.85373	-2.9172	-22.564	-20.8424	-21.5284	-4.6967	-4.33835	-4.48114	0.713703	0.470421	0.394305
(1)N	NEAT0007	dapsone-Methanol-40.00	-1.88134	-18.7951	-10.3792	-9.65683	-11.7724	-3.87149	-2.93912	-22.4261	-20.7813	-21.4521	-4.78012	-4.42954	-4.57251	0.711216	0.466387	0.391276
(1)N	NEAT0008	dapsone-Methanol-45.00	-1.80568	-18.9265	-10.4814	-9.76175	-11.836	-3.88963	-2.96124	-22.2868	-20.7192	-21.3752	-4.86187	-4.51989	-4.66299	0.708833	0.462527	0.388399
(1)N	NEAT0009	dapsone-Methanol-50.00	-1.72946	-19.0557	-10.5831	-9.86593	-11.899	-3.90807	-2.98346	-22.1466	-20.6562	-21.2981	-4.942	-4.60943	-4.75266	0.706549	0.458828	0.385653
(1)N	NEAT0010	dapsone-methanol-05.00	-2.28895	-17.8065	-9.64639	-8.90097	-11.3123	-3.75857	-2.79633	-23.3477	-21.1678	-21.9473	-4.15939	-3.77104	-3.90991	0.731161	0.499172	0.416974
(1)N	NEAT0011	dapsone-methanol-10.00	-2.21631	-17.9555	-9.75293	-9.0113	-11.3796	-3.77273	-2.81463	-23.2242	-21.1202	-21.8847	-4.25352	-3.86817	-4.00819	0.727916	0.493755	0.412532
(1)N	NEAT0012	dapsone-methanol-15.00	-2.14594	-18.1019	-9.85884	-9.12084	-11.4464	-3.78766	-2.83382	-23.0973	-21.0695	-21.8186	-4.34576	-3.96423	-4.10516	0.724815	0.488611	0.408392
(1)N	NEAT0013	dapsone-methanol-20.00	-2.08014	-18.2456	-9.96413	-9.2296	-11.5127	-3.80329	-2.85379	-22.9675	-21.016	-21.7493	-4.43617	-4.05924	-4.20088	0.72185	0.483723	0.404526
(1)N	NEAT0014	dapsone-methanol-25.00	-2.01207	-18.3867	-10.0688	-9.33757	-11.5784	-3.81955	-2.87443	-22.8351	-20.9601	-21.6775	-4.52477	-4.15324	-4.2954	0.719014	0.479073	0.400906
(1)N	NEAT0015	dapsone-methanol-30.00	-1.95468	-18.5253	-10.1729	-9.44476	-11.6436	-3.83639	-2.8956	-22.7005	-20.9021	-21.6037	-4.6116	-4.24626	-4.38879	0.716301	0.474645	0.397508
(1)N	NEAT0016	dapsone-methanol-35.00	-1.89381	-18.6614	-10.2763	-9.55118	-11.7083	-3.85373	-2.9172	-22.564	-20.8424	-21.5284	-4.6967	-4.33835	-4.48114	0.713703	0.470421	0.394305
(1)N	NEAT0017	dapsone-methanol-40.00	-1.83298	-18.7951	-10.3792	-9.65683	-11.7724	-3.87149	-2.93912	-22.4261	-20.7813	-21.4521	-4.78012	-4.42954	-4.57251	0.711216	0.466387	0.391276
(1)N	NEAT0018	dapsone-methanol-45.00	-1.77624	-18.9265	-10.4814	-9.76175	-11.836	-3.88963	-2.96124	-22.2868	-20.7192	-21.3752	-4.86187	-4.51989	-4.66299	0.708833	0.462527	0.388399
(1)N	NEAT0019	dapsone-methanol-50.00	-1.71602	-19.0557	-10.5831	-9.86593	-11.899	-3.90807	-2.98346	-22.1466	-20.6562	-21.2981	-4.942	-4.60943	-4.75266	0.706549	0.458828	0.385653
(1)N	NEAT0020	dapsone-1-butanol-10.00	-2.89313	-17.7217	-12.7341	-10.7328	-10.8013	-6.32473	-4.04347	-24.4408	-22.636	-23.6246	-4.47633	-4.14579	-4.32685	0.707001	0.604051	0.483072
(1)N	NEAT0021	dapsone-1-butanol-15.00	-2.77624	-17.8625	-12.8409	-10.8451	-10.8804	-6.34828	-4.09076	-24.2309	-22.5322	-23.4402	-4.55903	-4.23943	-4.41028	0.704714	0.599589	0.481207
(1)N	NEAT0022	dapsone-1-butanol-20.00	-2.75622	-18	-12.9464	-10.9558	-10.9582	-6.37323	-4.13952	-24.0212	-22.4225	-23.2518	-4.63969	-4.3309	-4.49109	0.702544	0.595399	0.479632
(1)N	NEAT0023	dapsone-1-butanol-25.00	-2.66494	-18.1344	-13.0505	-11.065	-11.0347	-6.39942	-4.18952	-23.8124	-22.3079	-23.0605	-4.71843	-4.4203	-4.56944	0.700477	0.591459	0.478312
(1)N	NEAT0024	dapsone-1-butanol-30.00	-2.60502	-18.2658	-13.1534	-11.1727	-11.1099	-6.42672	-4.24052	-23.6052	-22.1892	-22.8672	-4.79539	-4.50773	-4.64546	0.698504	0.587749	0.477214
(1)N	NEAT0025	dapsone-1-butanol-35.00	-2.573	-18.3944	-13.255	-11.2789	-11.1837	-6.45495	-4.29228	-23.3998	-22.0672	-22.6728	-4.87067	-4.59329	-4.71934	0.696614	0.584251	0.476305
(1)N	NEAT0026	dapsone-1-butanol-40.00	-2.49336	-18.5202	-13.3553	-11.3836	-11.2561	-6.48397	-4.34458	-23.1967	-21.9428	-22.4782	-4.94438	-4.6771	-4.79123	0.694801	0.580945	0.475555
(1)N	NEAT0027	dapsone-1-butanol-45.00	-2.4338	-18.6433	-13.4545	-11.4869	-11.3271	-6.51364	-4.39719	-22.9961	-21.8165	-22.2843	-5.01661	-4.75926	-4.86133	0.693056	0.577814	0.474934
(1)N	NEAT0028	dapsone-1-butanol-50.00	-2.37356	-18.764	-13.5526	-11.5889	-11.3968	-6.54383	-4.44988	-22.7983	-21.6889	-22.0919	-5.08744	-4.83989	-4.9298	0.691375	0.574841	0.474417
(1)N	NEAT0029	dapsone-n-Pentanol-10.00	-3.09151	-17.8044	-13.1979	-11.3844	-10.7848	-7.04205	-4.51961	-24.7909	-21.7406	-24.2443	-4.54045	-3.98179	-4.44034	0.703728	0.638802	0.504424
(1)N	NEAT0030	dapsone-n-Pentanol-15.00	-3.0013	-17.9453	-13.3003	-11.5004	-10.867	-7.06642	-4.57249	-24.5646	-21.6342	-24.0429	-4.62183	-4.07047	-4.52366	0.701602	0.634506	0.502684
(1)N	NEAT0031	dapsone-n-Pentanol-20.00	-2.8962	-18.0828	-13.4016	-11.6148	-10.9477	-7.09234	-4.62687	-24.3395	-21.5222	-23.8375	-4.70118	-4.15701	-4.60422	0.699584	0.630467	0.501227
(1)N	NEAT0032	dapsone-n-Pentanol-25.00	-2.8216	-18.2172	-13.5017	-11.7276	-11.0269	-7.11966	-4.68249	-24.1163	-21.4055	-23.6293	-4.77864	-4.2415	-4.68214	0.69766	0.626666	0.500019
(1)N	NEAT0033	dapsone-n-Pentanol-30.00	-2.77237	-18.3485	-13.6008	-11.8386	-11.1045	-7.14822	-4.73912	-23.8955	-21.285	-23.4192	-4.85437	-4.32405	-4.7576	0.695821	0.623087	0.499027
(1)N	NEAT0034	dapsone-n-Pentanol-35.00	-2.66075	-18.4768	-13.6988	-11.9481	-11.1806	-7.17787	-4.79651	-23.6775	-21.1615	-23.2081	-4.92847	-4.40476	-4.83077	0.694056	0.61971	0.49822
(1)N	NEAT0035	dapsone-n-Pentanol-40.00	-2.60137	-18.6024	-13.7957	-12.056	-11.255	-7.20845	-4.85439	-23.4627	-21.0356	-22.9972	-5.00107	-4.48373	-4.90184	0.692358	0.616519	0.497568
(1)N	NEAT0036	dapsone-n-Pentanol-45.00	-2.53566	-18.7253	-13.8917	-12.1622	-11.3279	-7.2398	-4.91254	-23.2512	-20.908	-22.7871	-5.07225	-4.56109	-4.971	0.690719	0.613496	0.497042
(1)N	NEAT0037	dapsone-n-Pentanol-50.00	-2.49174	-18.8457	-13.9867	-12.267	-11.3992	-7.27179	-4.97071	-23.0433	-20.7795	-22.5787	-5.14212	-4.63694	-5.03845	0.689135	0.610627	0.496616
(1)N	NEAT0038	dapsone-Methyl acetate-10.00	-1.67246	-16.2915	-10.0093	-5.61949	-10.4827	-5.13737	-0.507759	-20.515	-17.206	-18.0531	-3.75732	-3.15128	-3.30642	0.736143	0.619808	0.133124
(1)N	NEAT0039	dapsone-Methyl acetate-15.00	-1.64964	-16.4153	-10.0942	-5.70646	-10.5444	-5.15519	-0.517683	-20.3746	-17.1403	-18.0072	-3.83347	-3.22495	-3.38806	0.733377	0.615168	0.132544
(1)N	NEAT0040	dapsone-Methyl acetate-20.00	-1.63712	-16.5375	-10.1786	-5.79325	-10.6054	-5.17272	-0.527601	-20.2357	-17.076	-17.9623	-3.90853	-3.29824	-3.46942	0.730706	0.610642	0.131999
(1)N	NEAT0041	dapsone-Methyl acetate-25.00	-1.62147	-16.6581	-10.2624	-5.87985	-10.6657	-5.18996	-0.537515	-20.0985	-17.0131	-17.9183	-3.98252	-3.37116	-3.55051	0.728122	0.606225	0.131485
(1)N	NEAT0042	dapsone-Methyl acetate-30.00	-1.59815	-16.777	-10.3458	-5.96627	-10.7252	-5.20691	-0.547427	-19.9631	-16.9516	-17.8751	-4.05551	-3.44372	-3.63133	0.725622	0.601911	0.131002
(1)N	NEAT0043	dapsone-Methyl acetate-35.00	-1.57841	-16.8944	-10.4287	-6.05252	-10.784	-5.22358	-0.557339	-19.8295	-16.8915	-17.8328	-4.12751	-3.51596	-3.7119	0.7232	0.597695	0.130548
(1)N	NEAT0044	dapsone-Methyl acetate-40.00	-1.54772	-17.0104	-10.5111	-6.1386	-10.8421	-5.23996	-0.567254	-19.6977	-16.8327	-17.7913	-4.19856	-3.58788	-3.79221	0.720852	0.593572	0.13012
(1)N	NEAT0045	dapsone-Methyl acetate-45.00	-1.51361	-17.1249	-10.5931	-6.22451	-10.8994	-5.25607	-0.577174	-19.5678	-16.7752	-17.7505	-4.26871	-3.6595	-3.87228	0.718574	0.589538	0.129718
(1)N	NEAT0046	dapsone-Methyl acetate-50.00	-1.48976	-17.238	-10.6746	-6.31026	-10.9561	-5.27191	-0.587101	-19.4397	-16.719	-17.7105	-4.33797	-3.73084	-3.95211	0.716362	0.585589	0.12934
(1)N	NEAT0047	dapsone-Ethyl propionate-10.00	-2.18482	-16.3807	-9.98123	-7.38907	-10.2752	-4.46314	-1.64065	-21.5629	-19.4882	-20.3017	-3.94924	-3.56927	-3.71825	0.722362	0.555642	0.306154
(1)N	NEAT0048	dapsone-Ethyl propionate-15.00	-2.17757	-16.5059	-10.0814	-7.48257	-10.3384	-4.49921	-1.66297	-21.4036	-19.3726	-20.1964	-4.02709	-3.64496	-3.79996	0.719669	0.552445	0.304411
(1)N	NEAT0049	dapsone-Ethyl propionate-20.00	-2.16444	-16.6292	-10.1809	-7.57558	-10.4008	-4.53519	-1.6852	-21.2464	-19.2589	-20.0934	-4.10374	-3.71985	-3.88104	0.717072	0.549384	0.302754
(1)N	NEAT0050	dapsone-Ethyl propionate-25.00	-2.14315	-16.7508	-10.2797	-7.66812	-10.4624	-4.57107	-1.70733	-21.0914	-19.1468	-19.9926	-4.17926	-3.79394	-3.96153	0.714563	0.546451	0.301177
(1)N	NEAT0051	dapsone-Ethyl propionate-30.00	-2.13247	-16.8706	-10.3778	-7.76019	-10.5231	-4.60685	-1.72936	-20.9386	-19.0365	-19.8939	-4.25367	-3.86727	-4.04144	0.712138	0.543638	0.299674
(1)N	NEAT0052	dapsone-Ethyl propionate-35.00	-2.10188	-16.9888	-10.4752	-7.85181	-10.583	-4.64253	-1.75128	-20.7881	-18.9279	-19.7972	-4.32704	-3.93985	-4.1208	0.70979	0.540937	0.298239
(1)N	NEAT0053	dapsone-Ethyl propionate-40.00	-2.08181	-17.1055	-10.5719	-7.94298	-10.6421	-4.67809	-1.7731	-20.6399	-18.8211	-19.7026	-4.3994	-4.01171	-4.19961	0.707515	0.538343	0.296867
(1)N	NEAT0054	dapsone-Ethyl propionate-45.00	-2.06946	-17.2205	-10.668	-8.03372	-10.7003	-4.71354	-1.79482	-20.4941	-18.7158	-19.6099	-4.4708	-4.08286	-4.27791	0.705308	0.535849	0.295554
(1)N	NEAT0055	dapsone-Ethyl propionate-50.00	-2.05705	-17.3341	-10.7634	-8.12404	-10.7577	-4.74888	-1.81642	-20.3507	-18.6122	-19.5192	-4.54127	-4.15332	-4.3557	0.703166	0.53345	0.294295
(1)N	NEAT0056	dapsone-Butyl acetate-10.00	-2.47289	-16.2523	-7.45247	-6.90184	-10.0639	-1.23615	-1.54676	-21.8558	-21.9542	-18.9125	-4.00289	-4.02091	-3.46383	0.715436	0.235141	0.308698
(1)N	NEAT0057	dapsone-Butyl acetate-15.00	-2.44261	-16.3785	-7.56261	-6.98627	-10.1287	-1.28133	-1.56604	-21.6893	-21.7986	-18.8104	-4.08084	-4.10141	-3.53919	0.71281	0.238044	0.306753
(1)N	NEAT0058	dapsone-Butyl acetate-20.00	-2.42829	-16.5027	-7.67154	-7.0704	-10.1927	-1.32614	-1.58538	-21.525	-21.6456	-18.7106	-4.15755	-4.18085	-3.61396	0.71028	0.24081	0.304919
(1)N	NEAT0059	dapsone-Butyl acetate-25.00	-2.41999	-16.6252	-7.77932	-7.15422	-10.2558	-1.37057	-1.60477	-21.363	-21.4951	-18.6129	-4.23308	-4.25925	-3.68816	0.70784	0.243449	0.303191
(1)N	NEAT0060	dapsone-Butyl acetate-30.00	-2.37345	-16.7459	-7.88598	-7.23774	-10.3181	-1.41463	-1.62422	-21.2035	-21.347	-18.5173	-4.3075	-4.33665	-3.76179	0.705482	0.245968	0.301563
(1)N	NEAT0061	dapsone-Butyl acetate-35.00	-2.36071	-16.865	-7.99155	-7.32098	-10.3795	-1.45832	-1.64373	-21.0465	-21.2015	-18.4236	-4.38084	-4.41308	-3.83488	0.703201	0.248377	0.300027
(1)N	NEAT0062	dapsone-Butyl acetate-40.00	-2.3398	-16.9823	-8.09606	-7.40392	-10.44	-1.50165	-1.66331	-20.8921	-21.0583	-18.3318	-4.45315	-4.48858	-3.90743	0.700993	0.250682	0.29858
(1)N	NEAT0063	dapsone-Butyl acetate-45.00	-2.32239	-17.0981	-8.19956	-7.48658	-10.4996	-1.54461	-1.68296	-20.7403	-20.9176	-18.2418	-4.52449	-4.56319	-3.97944	0.698852	0.252891	0.297216
(1)N	NEAT0064	dapsone-Butyl acetate-50.00	-2.29175	-17.2124	-8.30206	-7.56896	-10.5584	-1.58721	-1.70267	-20.591	-20.7794	-18.1535	-4.59489	-4.63691	-4.05094	0.696773	0.255009	0.295931
(1)N	NEAT0065	dapsone-Ethanol-10.00	-2.4389	-17.5735	-10.5402	-9.20116	-10.8949	-4.54354	-2.97309	-23.5866	-21.1784	-21.9957	-4.31989	-3.87882	-4.02851	0.716073	0.539462	0.424631
(1)N	NEAT0066	dapsone-Ethanol-15.00	-2.40594	-17.7211	-10.6475	-9.30794	-10.9691	-4.5563	-2.9946	-23.4324	-21.1388	-21.9099	-4.4088	-3.97727	-4.12235	0.713303	0.533927	0.42077
(1)N	NEAT0067	dapsone-Ethanol-20.00	-2.35843	-17.8658	-10.754	-9.41387	-11.0426	-4.57032	-3.0172	-23.2756	-21.0938	-21.8205	-4.49569	-4.07426	-4.21462	0.71067	0.528692	0.417212
(1)N	NEAT0068	dapsone-Ethanol-25.00	-2.32112	-18.0076	-10.8597	-9.51892	-11.1153	-4.5855	-3.04076	-23.117	-21.0438	-21.7279	-4.58064	-4.16982	-4.30538	0.708164	0.523739	0.413926
(1)N	NEAT0069	dapsone-Ethanol-30.00	-2.25337	-18.1466	-10.9647	-9.62312	-11.1871	-4.60177	-3.06514	-22.9571	-20.9893	-21.6328	-4.66374	-4.26399	-4.3947	0.705774	0.51905	0.410886
(1)N	NEAT0070	dapsone-Ethanol-35.00	-2.2304	-18.2828	-11.0689	-9.72644	-11.2581	-4.61903	-3.09022	-22.7964	-20.9311	-21.5357	-4.74507	-4.35681	-4.48265	0.703492	0.514607	0.408064
(1)N	NEAT0071	dapsone-Ethanol-40.00	-2.17412	-18.4164	-11.1725	-9.82891	-11.3281	-4.6372	-3.11585	-22.6352	-20.8695	-21.4372	-4.82469	-4.44833	-4.56934	0.70131	0.510394	0.405435
(1)N	NEAT0072	dapsone-Ethanol-45.00	-2.09931	-18.5473	-11.2753	-9.93053	-11.3972	-4.65618	-3.1419	-22.4739	-20.805	-21.3379	-4.90269	-4.53861	-4.65485	0.69922	0.506393	0.402975
(1)N	NEAT0073	dapsone-Ethanol-50.00	-2.03292	-18.6758	-11.3774	-10.0313	-11.4654	-4.67589	-3.16823	-22.3129	-20.7381	-21.2381	-4.97911	-4.62771	-4.73929	0.697218	0.502589	0.40066
(1)N	NEAT0074	dapsone-Ethanol-05.00	-2.525	-17.4227	-10.4322	-9.09354	-10.8201	-4.53212	-2.95279	-23.7377	-21.2118	-22.0771	-4.22888	-3.77887	-3.93303	0.718992	0.545316	0.428822
(1)N	NEAT0075	dapsone-Ethanol-10.00	-2.466	-17.5735	-10.5402	-9.20116	-10.8949	-4.54354	-2.97309	-23.5866	-21.1784	-21.9957	-4.31989	-3.87882	-4.02851	0.716073	0.539462	0.424631
(1)N	NEAT0076	dapsone-Ethanol-15.00	-2.41	-17.7211	-10.6475	-9.30794	-10.9691	-4.5563	-2.9946	-23.4324	-21.1388	-21.9099	-4.4088	-3.97727	-4.12235	0.713303	0.533927	0.42077
(1)N	NEAT0077	dapsone-Ethanol-20.00	-2.35	-17.8658	-10.754	-9.41387	-11.0426	-4.57032	-3.0172	-23.2756	-21.0938	-21.8205	-4.49569	-4.07426	-4.21462	0.71067	0.528692	0.417212
(1)N	NEAT0078	dapsone-Ethanol-25.00	-2.298	-18.0076	-10.8597	-9.51892	-11.1153	-4.5855	-3.04076	-23.117	-21.0438	-21.7279	-4.58064	-4.16982	-4.30538	0.708164	0.523739	0.413926
(1)N	NEAT0079	dapsone-Ethanol-30.00	-2.244	-18.1466	-10.9647	-9.62312	-11.1871	-4.60177	-3.06514	-22.9571	-20.9893	-21.6328	-4.66374	-4.26399	-4.3947	0.705774	0.51905	0.410886
(1)N	NEAT0080	dapsone-Ethanol-35.00	-2.195	-18.2828	-11.0689	-9.72644	-11.2581	-4.61903	-3.09022	-22.7964	-20.9311	-21.5357	-4.74507	-4.35681	-4.48265	0.703492	0.514607	0.408064
(1)N	NEAT0081	dapsone-Ethanol-40.00	-2.146	-18.4164	-11.1725	-9.82891	-11.3281	-4.6372	-3.11585	-22.6352	-20.8695	-21.4372	-4.82469	-4.44833	-4.56934	0.70131	0.510394	0.405435
(1)N	NEAT0082	dapsone-Ethanol-45.00	-2.09	-18.5473	-11.2753	-9.93053	-11.3972	-4.65618	-3.1419	-22.4739	-20.805	-21.3379	-4.90269	-4.53861	-4.65485	0.69922	0.506393	0.402975
(1)N	NEAT0083	dapsone-Ethanol-50.00	-2.041	-18.6758	-11.3774	-10.0313	-11.4654	-4.67589	-3.16823	-22.3129	-20.7381	-21.2381	-4.97911	-4.62771	-4.73929	0.697218	0.502589	0.40066
(1)N	NEAT0084	dapsone-2-butanol-10.00	-3.07417	-17.6472	-11.1897	-10.0018	-10.692	-4.929	-3.38062	-24.5634	-22.1109	-23.3839	-4.49879	-4.04961	-4.28277	0.703848	0.548972	0.441139
(1)N	NEAT0085	dapsone-2-butanol-15.00	-2.96819	-17.788	-11.2954	-10.1037	-10.7763	-4.96174	-3.42521	-24.3335	-21.9805	-23.1772	-4.57835	-4.13564	-4.36078	0.701826	0.545403	0.439919
(1)N	NEAT0086	dapsone-2-butanol-20.00	-2.88306	-17.9255	-11.4	-10.2044	-10.8591	-4.99546	-3.47088	-24.1051	-21.8472	-22.9696	-4.6559	-4.21979	-4.43658	0.699909	0.542086	0.438938
(1)N	NEAT0087	dapsone-2-butanol-25.00	-2.7929	-18.0599	-11.5033	-10.3039	-10.9404	-5.02999	-3.51739	-23.8788	-21.7117	-22.7621	-4.73159	-4.30217	-4.51032	0.698087	0.538995	0.438156
(1)N	NEAT0088	dapsone-2-butanol-30.00	-2.73471	-18.1913	-11.6055	-10.4022	-11.0202	-5.0652	-3.56448	-23.6552	-21.5746	-22.5557	-4.80555	-4.38288	-4.58219	0.696347	0.536109	0.437538
(1)N	NEAT0089	dapsone-2-butanol-35.00	-2.63078	-18.3199	-11.7067	-10.4994	-11.0985	-5.10095	-3.61192	-23.4345	-21.4367	-22.3511	-4.87789	-4.46204	-4.65237	0.694681	0.533405	0.437051
(1)N	NEAT0090	dapsone-2-butanol-40.00	-2.56671	-18.4457	-11.8067	-10.5954	-11.1752	-5.1371	-3.65948	-23.2172	-21.2985	-22.149	-4.94875	-4.53977	-4.72105	0.693081	0.530864	0.436664
(1)N	NEAT0091	dapsone-2-butanol-45.00	-2.49026	-18.5689	-11.9058	-10.6904	-11.2504	-5.17354	-3.70695	-23.0034	-21.1606	-21.9501	-5.0182	-4.61617	-4.78841	0.69154	0.528467	0.43635
(1)N	NEAT0092	dapsone-2-butanol-50.00	-2.42841	-18.6897	-12.0038	-10.7843	-11.324	-5.21015	-3.75413	-22.7934	-21.0233	-21.755	-5.08635	-4.69136	-4.85463	0.690053	0.526198	0.436082
(1)N	NEAT0093	dapsone-Isobutanol-10.00	-3.1463	-17.8414	-11.7693	-10.1051	-10.9784	-5.61379	-3.79698	-24.2381	-21.7393	-22.2783	-4.43921	-3.98155	-4.08028	0.712069	0.585054	0.482018
(1)N	NEAT0094	dapsone-Isobutanol-15.00	-3.11464	-17.9784	-11.8726	-10.207	-11.0541	-5.63785	-3.83641	-24.0302	-21.6372	-22.1087	-4.52129	-4.07105	-4.15974	0.709717	0.580689	0.479782
(1)N	NEAT0095	dapsone-Isobutanol-20.00	-3.01954	-18.1124	-11.9749	-10.3077	-11.1286	-5.66302	-3.87682	-23.8235	-21.5312	-21.9371	-4.60151	-4.15876	-4.23714	0.707471	0.576578	0.477796
(1)N	NEAT0096	dapsone-Isobutanol-25.00	-2.97021	-18.2435	-12.0761	-10.4071	-11.2017	-5.68915	-3.91797	-23.6185	-21.422	-21.7646	-4.68	-4.24478	-4.31265	0.705321	0.572699	0.476023
(1)N	NEAT0097	dapsone-Isobutanol-30.00	-2.9108	-18.3719	-12.1764	-10.5053	-11.2735	-5.71611	-3.95961	-23.4155	-21.3104	-21.5921	-4.75687	-4.3292	-4.38644	0.703258	0.569033	0.474429
(1)N	NEAT0098	dapsone-Isobutanol-35.00	-2.79048	-18.4976	-12.2756	-10.6022	-11.3439	-5.74377	-4.00151	-23.215	-21.1969	-21.4205	-4.8322	-4.41214	-4.45868	0.701275	0.565559	0.472981
(1)N	NEAT0099	dapsone-Isobutanol-40.00	-2.71829	-18.6207	-12.3739	-10.6981	-11.4129	-5.77198	-4.04345	-23.0171	-21.0822	-21.2506	-4.90609	-4.49368	-4.52957	0.699364	0.562261	0.471649
(1)N	NEAT0100	dapsone-Isobutanol-45.00	-2.64956	-18.7415	-12.4713	-10.7928	-11.4807	-5.80064	-4.08523	-22.8219	-20.9669	-21.083	-4.97861	-4.57393	-4.59926	0.69752	0.559121	0.470405
(1)N	NEAT0101	dapsone-Isobutanol-50.00	-2.55129	-18.86	-12.5677	-10.8864	-11.5472	-5.82963	-4.12666	-22.6298	-20.8513	-20.9184	-5.04983	-4.65298	-4.66794	0.695738	0.556124	0.469226
(1)N	NEAT0102	dapsone-Ethyl acetate-10.00	-1.99469	-16.0807	-9.2489	-5.88206	-10.1348	-4.21415	-0.769371	-20.9994	-17.7812	-18.0565	-3.84603	-3.25662	-3.30704	0.724906	0.564085	0.188737
(1)N	NEAT0103	dapsone-Ethyl acetate-15.00	-1.97712	-16.2062	-9.33413	-5.96429	-10.1986	-4.23911	-0.77888	-20.849	-17.6818	-17.9955	-3.92274	-3.32683	-3.38586	0.722211	0.560288	0.187018
(1)N	NEAT0104	dapsone-Ethyl acetate-20.00	-1.97204	-16.3299	-9.41896	-6.04631	-10.2616	-4.26403	-0.788388	-20.7004	-17.5846	-17.9359	-3.99829	-3.39647	-3.46432	0.719612	0.556626	0.185385
(1)N	NEAT0105	dapsone-Ethyl acetate-25.00	-1.9596	-16.4518	-9.50338	-6.12812	-10.3238	-4.28889	-0.797898	-20.5537	-17.4895	-17.8776	-4.07272	-3.46555	-3.54246	0.717103	0.553089	0.183833
(1)N	NEAT0106	dapsone-Ethyl acetate-30.00	-1.94116	-16.5721	-9.58742	-6.20973	-10.3852	-4.31369	-0.807414	-20.4089	-17.3964	-17.8206	-4.14607	-3.53409	-3.62026	0.714679	0.54967	0.182356
(1)N	NEAT0107	dapsone-Ethyl acetate-35.00	-1.9336	-16.6908	-9.67108	-6.29115	-10.4458	-4.33843	-0.816938	-20.2661	-17.3054	-17.7648	-4.21839	-3.60211	-3.69773	0.712334	0.546364	0.180952
(1)N	NEAT0108	dapsone-Ethyl acetate-40.00	-1.90735	-16.8079	-9.75436	-6.37237	-10.5056	-4.3631	-0.826472	-20.1254	-17.2162	-17.7101	-4.28973	-3.66964	-3.7749	0.710063	0.543165	0.179614
(1)N	NEAT0109	dapsone-Ethyl acetate-45.00	-1.89476	-16.9235	-9.83728	-6.45341	-10.5647	-4.3877	-0.836018	-19.9868	-17.129	-17.6564	-4.36012	-3.73668	-3.85175	0.707861	0.540066	0.17834
(1)N	NEAT0110	dapsone-Ethyl acetate-50.00	-1.87338	-17.0376	-9.91984	-6.53427	-10.623	-4.41222	-0.845579	-19.8503	-17.0435	-17.6039	-4.4296	-3.80326	-3.92831	0.705725	0.537062	0.177126
(1)N	NEAT0111	dapsone-Ethyl acetate-05.00	-2.01624	-15.9535	-9.16324	-5.79961	-10.0702	-4.18915	-0.759858	-21.1513	-17.8827	-18.1188	-3.76811	-3.18581	-3.22787	0.727705	0.568024	0.190549
(1)N	NEAT0112	dapsone-Ethyl acetate-10.00	-2.00017	-16.0807	-9.2489	-5.88206	-10.1348	-4.21415	-0.769371	-20.9994	-17.7812	-18.0565	-3.84603	-3.25662	-3.30704	0.724906	0.564085	0.188737
(1)N	NEAT0113	dapsone-Ethyl acetate-15.00	-1.98172	-16.2062	-9.33413	-5.96429	-10.1986	-4.23911	-0.77888	-20.849	-17.6818	-17.9955	-3.92274	-3.32683	-3.38586	0.722211	0.560288	0.187018
(1)N	NEAT0114	dapsone-Ethyl acetate-20.00	-1.96537	-16.3299	-9.41896	-6.04631	-10.2616	-4.26403	-0.788388	-20.7004	-17.5846	-17.9359	-3.99829	-3.39647	-3.46432	0.719612	0.556626	0.185385
(1)N	NEAT0115	dapsone-Ethyl acetate-25.00	-1.95001	-16.4518	-9.50338	-6.12812	-10.3238	-4.28889	-0.797898	-20.5537	-17.4895	-17.8776	-4.07272	-3.46555	-3.54246	0.717103	0.553089	0.183833
(1)N	NEAT0116	dapsone-Ethyl acetate-30.00	-1.93592	-16.5721	-9.58742	-6.20973	-10.3852	-4.31369	-0.807414	-20.4089	-17.3964	-17.8206	-4.14607	-3.53409	-3.62026	0.714679	0.54967	0.182356
(1)N	NEAT0117	dapsone-Ethyl acetate-35.00	-1.92046	-16.6908	-9.67108	-6.29115	-10.4458	-4.33843	-0.816938	-20.2661	-17.3054	-17.7648	-4.21839	-3.60211	-3.69773	0.712334	0.546364	0.180952
(1)N	NEAT0118	dapsone-Ethyl acetate-40.00	-1.90448	-16.8079	-9.75436	-6.37237	-10.5056	-4.3631	-0.826472	-20.1254	-17.2162	-17.7101	-4.28973	-3.66964	-3.7749	0.710063	0.543165	0.179614
(1)N	NEAT0119	dapsone-Ethyl acetate-45.00	-1.89042	-16.9235	-9.83728	-6.45341	-10.5647	-4.3877	-0.836018	-19.9868	-17.129	-17.6564	-4.36012	-3.73668	-3.85175	0.707861	0.540066	0.17834
(1)N	NEAT0120	dapsone-Ethyl acetate-50.00	-1.8768	-17.0376	-9.91984	-6.53427	-10.623	-4.41222	-0.845579	-19.8503	-17.0435	-17.6039	-4.4296	-3.80326	-3.92831	0.705725	0.537062	0.177126
(1)N	NEAT0121	dapsone-Isopropyl acetate-10.00	-2.34669	-16.3628	-9.89397	-6.04611	-10.3356	-4.69804	-0.866638	-21.2862	-18.3505	-18.2923	-3.89857	-3.36089	-3.35024	0.726112	0.582961	0.205517
(1)N	NEAT0122	dapsone-Isopropyl acetate-15.00	-2.34151	-16.4883	-9.97741	-6.12394	-10.3992	-4.71807	-0.876233	-21.1317	-18.2521	-18.2117	-3.97593	-3.43413	-3.42654	0.723416	0.578748	0.203644
(1)N	NEAT0123	dapsone-Isopropyl acetate-20.00	-2.33386	-16.612	-10.0605	-6.20162	-10.4619	-4.73804	-0.885833	-20.9791	-18.156	-18.1333	-4.05212	-3.50683	-3.50245	0.720814	0.574665	0.201863
(1)N	NEAT0124	dapsone-Isopropyl acetate-25.00	-2.32103	-16.7339	-10.1432	-6.27914	-10.5238	-4.75796	-0.89544	-20.8286	-18.062	-18.057	-4.12719	-3.57899	-3.578	0.7183	0.570707	0.200168
(1)N	NEAT0125	dapsone-Isopropyl acetate-30.00	-2.29474	-16.854	-10.2255	-6.3565	-10.5848	-4.77786	-0.905054	-20.6803	-17.9701	-17.9827	-4.20119	-3.65062	-3.65318	0.715867	0.566871	0.198554
(1)N	NEAT0126	dapsone-Isopropyl acetate-35.00	-2.29115	-16.9725	-10.3075	-6.43372	-10.6449	-4.79775	-0.914677	-20.5341	-17.88	-17.9102	-4.27417	-3.72173	-3.72802	0.71351	0.563151	0.197014
(1)N	NEAT0127	dapsone-Isopropyl acetate-40.00	-2.28811	-17.0894	-10.3891	-6.51079	-10.7042	-4.81764	-0.924311	-20.3902	-17.7917	-17.8396	-4.34617	-3.7923	-3.80252	0.711226	0.559544	0.195546
(1)N	NEAT0128	dapsone-Isopropyl acetate-45.00	-2.2536	-17.2048	-10.4704	-6.58773	-10.7627	-4.83754	-0.933955	-20.2486	-17.7051	-17.7708	-4.41723	-3.86236	-3.8767	0.709008	0.556046	0.194143
(1)N	NEAT0129	dapsone-Isopropyl acetate-50.00	-2.23173	-17.3186	-10.5514	-6.66453	-10.8203	-4.85747	-0.943612	-20.1093	-17.62	-17.7036	-4.48739	-3.9319	-3.95056	0.706853	0.552653	0.192803
(1)N	NEAT0130	dapsone-Acetone-10.00	-1.20494	-15.5056	-7.56488	-5.86152	-9.84423	-2.06706	-0.575813	-19.9943	-19.4166	-18.6675	-3.66195	-3.55616	-3.41895	0.728869	0.367594	0.144142
(1)N	NEAT0131	dapsone-Acetone-15.00	-1.15457	-15.6399	-7.66035	-5.94496	-9.91623	-2.08538	-0.58138	-19.8636	-19.3475	-18.6138	-3.73733	-3.64023	-3.50219	0.726274	0.364219	0.14237
(1)N	NEAT0132	dapsone-Acetone-20.00	-1.09075	-15.7721	-7.75512	-6.02832	-9.98721	-2.10334	-0.586883	-19.7337	-19.2795	-18.562	-3.81156	-3.72383	-3.58524	0.723775	0.360954	0.140668
(1)N	NEAT0133	dapsone-Acetone-25.00	-1.05459	-15.9023	-7.8492	-6.1116	-10.0572	-2.12095	-0.592324	-19.6048	-19.2126	-18.5118	-3.8847	-3.80698	-3.6681	0.721365	0.357789	0.139029
(1)N	NEAT0134	dapsone-Acetone-30.00	-1.00327	-16.0306	-7.94261	-6.19482	-10.1261	-2.1382	-0.597703	-19.4772	-19.147	-18.4632	-3.95679	-3.88971	-3.75079	0.719036	0.354717	0.137451
(1)N	NEAT0135	dapsone-Acetone-35.00	-0.924676	-16.157	-8.03538	-6.27796	-10.194	-2.15509	-0.603023	-19.3509	-19.0825	-18.4161	-4.02788	-3.97203	-3.83332	0.716783	0.35173	0.135928
(1)N	NEAT0136	dapsone-Acetone-40.00	-0.861353	-16.2815	-8.12753	-6.36104	-10.2609	-2.17162	-0.608285	-19.226	-19.0193	-18.3706	-4.09802	-4.05397	-3.91569	0.714601	0.348822	0.134458
(1)N	NEAT0137	dapsone-Acetone-45.00	-0.806161	-16.4043	-8.21908	-6.44405	-10.3268	-2.18779	-0.613489	-19.1027	-18.9574	-18.3265	-4.16726	-4.13555	-3.99792	0.712485	0.345987	0.133037
(1)N	NEAT0138	dapsone-Acetone-50.00	-0.715096	-16.5254	-8.31005	-6.52701	-10.3916	-2.2036	-0.618638	-18.9811	-18.8966	-18.2837	-4.23562	-4.21679	-4.08001	0.71043	0.34322	0.131663
(1)N	NEAT0139	dapsone-Acetone-05.00	-1.297	-15.3691	-7.46868	-5.77799	-9.77123	-2.04841	-0.57018	-20.1255	-19.4869	-18.723	-3.58536	-3.47158	-3.33551	0.731566	0.371089	0.145987
(1)N	NEAT0140	dapsone-Acetone-10.00	-1.229	-15.5056	-7.56488	-5.86152	-9.84423	-2.06706	-0.575813	-19.9943	-19.4166	-18.6675	-3.66195	-3.55616	-3.41895	0.728869	0.367594	0.144142
(1)N	NEAT0141	dapsone-Acetone-15.00	-1.165	-15.6399	-7.66035	-5.94496	-9.91623	-2.08538	-0.58138	-19.8636	-19.3475	-18.6138	-3.73733	-3.64023	-3.50219	0.726274	0.364219	0.14237
(1)N	NEAT0142	dapsone-Acetone-20.00	-1.099	-15.7721	-7.75512	-6.02832	-9.98721	-2.10334	-0.586883	-19.7337	-19.2795	-18.562	-3.81156	-3.72383	-3.58524	0.723775	0.360954	0.140668
(1)N	NEAT0143	dapsone-Acetone-25.00	-1.031	-15.9023	-7.8492	-6.1116	-10.0572	-2.12095	-0.592324	-19.6048	-19.2126	-18.5118	-3.8847	-3.80698	-3.6681	0.721365	0.357789	0.139029
(1)N	NEAT0144	dapsone-Acetone-30.00	-0.972	-16.0306	-7.94261	-6.19482	-10.1261	-2.1382	-0.597703	-19.4772	-19.147	-18.4632	-3.95679	-3.88971	-3.75079	0.719036	0.354717	0.137451
(1)N	NEAT0145	dapsone-Acetone-35.00	-0.914	-16.157	-8.03538	-6.27796	-10.194	-2.15509	-0.603023	-19.3509	-19.0825	-18.4161	-4.02788	-3.97203	-3.83332	0.716783	0.35173	0.135928
(1)N	NEAT0146	dapsone-Acetone-40.00	-0.851	-16.2815	-8.12753	-6.36104	-10.2609	-2.17162	-0.608285	-19.226	-19.0193	-18.3706	-4.09802	-4.05397	-3.91569	0.714601	0.348822	0.134458
(1)N	NEAT0147	dapsone-Acetone-45.00	-0.797	-16.4043	-8.21908	-6.44405	-10.3268	-2.18779	-0.613489	-19.1027	-18.9574	-18.3265	-4.16726	-4.13555	-3.99792	0.712485	0.345987	0.133037
(1)N	NEAT0148	dapsone-Acetone-50.00	-0.738	-16.5254	-8.31005	-6.52701	-10.3916	-2.2036	-0.618638	-18.9811	-18.8966	-18.2837	-4.23562	-4.21679	-4.08001	0.71043	0.34322	0.131663
(1)N	NEAT0149	dapsone-water-05.00	-5.86678	-21.9751	-7.15884	-8.20616	-12.111	-0.165914	-1.26388	-35.4632	-25.1408	-24.9588	-6.31776	-4.47884	-4.4464	0.657179	0.0357207	0.221334
(1)N	NEAT0150	dapsone-water-10.00	-5.63339	-22.1377	-7.28229	-8.31849	-12.1714	-0.199704	-1.29536	-35.1978	-25.0136	-24.8036	-6.44647	-4.58123	-4.54277	0.653748	0.041771	0.221879
(1)N	NEAT0151	dapsone-water-15.00	-5.40771	-22.2977	-7.40524	-8.4304	-12.2341	-0.234047	-1.32662	-34.9249	-24.887	-24.6531	-6.57113	-4.68249	-4.63848	0.650569	0.0476041	0.222397
(1)N	NEAT0152	dapsone-water-20.00	-5.17198	-22.4553	-7.52767	-8.54191	-12.2992	-0.268837	-1.35759	-34.6447	-24.7615	-24.5073	-6.69163	-4.78268	-4.73359	0.647639	0.053219	0.222878
(1)N	NEAT0153	dapsone-water-25.00	-4.97224	-22.6103	-7.6496	-8.65303	-12.3668	-0.303978	-1.38822	-34.3571	-24.6373	-24.3663	-6.80786	-4.88189	-4.82819	0.644954	0.0586167	0.223315
(1)N	NEAT0154	dapsone-water-30.00	-4.78648	-22.7628	-7.77102	-8.76378	-12.4368	-0.339383	-1.41845	-34.0623	-24.5147	-24.23	-6.91976	-4.98016	-4.92233	0.642511	0.0637992	0.223703
(1)N	NEAT0155	dapsone-water-35.00	-4.59894	-22.9126	-7.89194	-8.87417	-12.5094	-0.374972	-1.44826	-33.7604	-24.3939	-24.0983	-7.02723	-5.07758	-5.01607	0.640304	0.06877	0.224039
(1)N	NEAT0156	dapsone-water-40.00	-4.43145	-23.0599	-8.01237	-8.98421	-12.5845	-0.410674	-1.47762	-33.4516	-24.2749	-23.9712	-7.13022	-5.1742	-5.10947	0.63833	0.0735332	0.224321
(1)N	NEAT0157	dapsone-water-45.00	-4.28017	-23.2044	-8.13232	-9.09392	-12.6621	-0.446424	-1.50649	-33.1362	-24.1581	-23.8486	-7.22867	-5.27008	-5.20257	0.636583	0.0780938	0.224546
(1)N	NEAT0158	dapsone-water-50.00	-4.14056	-23.3463	-8.25178	-9.20331	-12.7423	-0.482166	-1.53488	-32.8145	-24.0434	-23.7303	-7.32255	-5.36528	-5.29541	0.635057	0.0824575	0.224716
(1)N	NEAT0159	Dapsone-4FM-25.00	-2.35969	-15.7494	-10.8237	-6.84023	-9.5079	-5.07685	-1.21818	-20.9342	-19.2751	-18.8564	-4.14812	-3.81936	-3.7364	0.696242	0.570676	0.245869
(1)N	NEAT0160	Dapsone-4FM-30.00	-2.12568	-15.8822	-10.9124	-6.91421	-9.57663	-5.1107	-1.22982	-20.8002	-19.1381	-18.7511	-4.22556	-3.88791	-3.80928	0.693849	0.567943	0.244056
(1)N	NEAT0161	Dapsone-4FM-35.00	-1.89536	-16.0131	-11.0005	-6.98808	-9.64481	-5.14441	-1.2415	-20.6662	-19.0041	-18.6487	-4.30168	-3.95571	-3.88172	0.691558	0.565312	0.242328
(1)N	NEAT0162	Dapsone-4FM-40.00	-1.71208	-16.1422	-11.0881	-7.06183	-9.71244	-5.178	-1.25321	-20.5325	-18.873	-18.549	-4.37651	-4.02278	-3.95372	0.689366	0.562779	0.240681
(1)N	NEAT0163	Dapsone-DMSO-25.00	-1.72095	-14.9719	-8.98178	-7.66001	-8.72582	-3.59124	-1.91872	-20.9495	-18.08	-19.2564	-4.15114	-3.58255	-3.81565	0.677631	0.500606	0.3346
(1)N	NEAT0164	Dapsone-DMSO-30.00	-1.59336	-15.1205	-9.0777	-7.74498	-8.80153	-3.61983	-1.92497	-20.8443	-18.0038	-19.1985	-4.23452	-3.65748	-3.90017	0.675169	0.497413	0.330459
(1)N	NEAT0165	Dapsone-DMSO-35.00	-1.45878	-15.267	-9.17302	-7.82977	-8.87734	-3.64846	-1.93116	-20.7355	-17.9282	-19.142	-4.3161	-3.73174	-3.98441	0.67286	0.494358	0.326454
(1)N	NEAT0166	Dapsone-DMSO-40.00	-1.34614	-15.4115	-9.26777	-7.91439	-8.95319	-3.67712	-1.93731	-20.6237	-17.8529	-19.087	-4.39594	-3.80535	-4.06839	0.670695	0.491431	0.322578
(1)N	NEAT0167	Dapsone-Tetraethylene pentamine-25.00	-1.9703	-15.4682	-16.0739	-15.0225	-7.95972	-9.61584	-6.88317	-25.1837	-21.6606	-27.2995	-4.99015	-4.29205	-5.4094	0.614656	0.691395	0.559946
(1)N	NEAT0168	Dapsone-Tetraethylene pentamine-30.00	-1.81852	-15.635	-16.1967	-15.1437	-8.03994	-9.62211	-6.94684	-25.0537	-21.6875	-27.0389	-5.08965	-4.40582	-5.49296	0.612352	0.685925	0.558436
(1)N	NEAT0169	Dapsone-Tetraethylene pentamine-35.00	-1.70087	-15.8	-16.3203	-15.2641	-8.12182	-9.62911	-7.00878	-24.9172	-21.7139	-26.7899	-5.1865	-4.51975	-5.57632	0.610281	0.680557	0.556911
(1)N	NEAT0170	Dapsone-Tetraethylene pentamine-40.00	-1.57551	-15.9634	-16.4446	-15.3837	-8.20531	-9.63717	-7.06914	-24.7745	-21.7385	-26.5515	-5.28067	-4.63357	-5.65944	0.608433	0.67531	0.555375
(1)N	NEAT0171	Dapsone-1-Methyl-2-pyrrolidone-25.00	-1.97255	-14.5008	-11.4128	-8.73417	-8.52625	-5.37878	-2.85883	-20.0387	-20.2381	-19.706	-3.97067	-4.01019	-3.90474	0.682268	0.572883	0.422681
(1)N	NEAT0172	Dapsone-1-Methyl-2-pyrrolidone-30.00	-1.62015	-14.647	-11.5333	-8.81311	-8.59986	-5.42725	-2.8724	-19.9477	-20.142	-19.5966	-4.05237	-4.09184	-3.98105	0.679711	0.570144	0.419118
(1)N	NEAT0173	Dapsone-1-Methyl-2-pyrrolidone-35.00	-1.27397	-14.7911	-11.6527	-8.89187	-8.67331	-5.47575	-2.88592	-19.8532	-20.0453	-19.4904	-4.13244	-4.17242	-4.05692	0.677298	0.567543	0.415668
(1)N	NEAT0174	Dapsone-1-Methyl-2-pyrrolidone-40.00	-0.946633	-14.9331	-11.771	-8.97045	-8.74654	-5.52425	-2.89938	-19.7558	-19.9482	-19.3871	-4.21095	-4.25196	-4.13236	0.675018	0.565071	0.412327
(1)N	NEAT0175	Dapsone-Diethylene Glycol Bis(3-aminopropyl) Ether-25.00	-1.82551	-14.2886	-13.9997	-12.4862	-6.98571	-6.07884	-4.72439	-24.494	-26.5667	-26.0332	-4.8535	-5.2642	-5.15848	0.590049	0.535909	0.478039
(1)N	NEAT0176	Dapsone-Diethylene Glycol Bis(3-aminopropyl) Ether-30.00	-1.63045	-14.4716	-14.2007	-12.5837	-7.07172	-6.15316	-4.77433	-24.4101	-26.5464	-25.7607	-4.9589	-5.39291	-5.23328	0.58781	0.532923	0.47707
(1)N	NEAT0177	Dapsone-Diethylene Glycol Bis(3-aminopropyl) Ether-35.00	-1.52069	-14.6526	-14.4004	-12.6802	-7.1601	-6.23024	-4.82367	-24.3146	-26.5137	-25.4959	-5.06107	-5.51882	-5.30696	0.585877	0.530275	0.476147
(1)N	NEAT0178	Dapsone-Diethylene Glycol Bis(3-aminopropyl) Ether-40.00	-1.39496	-14.8316	-14.5988	-12.7758	-7.2508	-6.31011	-4.87245	-24.2081	-26.4686	-25.2384	-5.15995	-5.64178	-5.37956	0.584235	0.527959	0.475267
(2)B	BIN0011	dapsone-methanol-water-05.00-0.06-0.94	-4.81276	-21.4556	-7.21322	-8.426	-11.9643	-0.289419	-1.33741	-34.1231	-24.8923	-25.4848	-6.07904	-4.43457	-4.54012	0.663086	0.0612659	0.227546
(2)B	BIN0012	dapsone-methanol-water-10.00-0.06-0.94	-4.63545	-21.6084	-7.33496	-8.54128	-12.0323	-0.325414	-1.3751	-33.8199	-24.7556	-25.3088	-6.19412	-4.53399	-4.63531	0.660157	0.0669659	0.228786
(2)B	BIN0013	dapsone-methanol-water-15.00-0.06-0.94	-4.45992	-21.7587	-7.45616	-8.65599	-12.1032	-0.361977	-1.41269	-33.5088	-24.6198	-25.1373	-6.30469	-4.63221	-4.72957	0.6575	0.0724797	0.229995
(2)B	BIN0014	dapsone-methanol-water-20.00-0.06-0.94	-4.285	-21.9066	-7.57682	-8.77012	-12.1769	-0.399009	-1.45011	-33.19	-24.4851	-24.9702	-6.41065	-4.7293	-4.82299	0.655111	0.0778051	0.231163
(2)B	BIN0015	dapsone-methanol-water-25.00-0.06-0.94	-4.12581	-22.0519	-7.69692	-8.88369	-12.2536	-0.436418	-1.4873	-32.8637	-24.3519	-24.8076	-6.51195	-4.82532	-4.91563	0.652984	0.0829417	0.232284
(2)B	BIN0016	dapsone-methanol-water-30.00-0.06-0.94	-3.97184	-22.1948	-7.81647	-8.9967	-12.3332	-0.474121	-1.5242	-32.5303	-24.2202	-24.6495	-6.60854	-4.92033	-5.00755	0.651113	0.0878904	0.233353
(2)B	BIN0017	dapsone-methanol-water-35.00-0.06-0.94	-3.81759	-22.3351	-7.93547	-9.10918	-12.4157	-0.512041	-1.56077	-32.1903	-24.0903	-24.4959	-6.7004	-5.0144	-5.09882	0.649489	0.092653	0.234365
(2)B	BIN0018	dapsone-methanol-water-40.00-0.06-0.94	-3.67305	-22.473	-8.05392	-9.22111	-12.501	-0.550112	-1.59697	-31.8441	-23.9624	-24.3466	-6.78756	-5.10758	-5.18948	0.648105	0.0972326	0.235318
(2)B	BIN0019	dapsone-methanol-water-45.00-0.06-0.94	-3.52959	-22.6084	-8.17182	-9.33252	-12.5891	-0.588269	-1.63277	-31.4923	-23.8364	-24.2017	-6.87005	-5.19991	-5.27959	0.64695	0.101633	0.23621
(2)B	BIN0020	dapsone-methanol-water-50.00-0.06-0.94	-3.39502	-22.7413	-8.28918	-9.44342	-12.6798	-0.626457	-1.66813	-31.1357	-23.7126	-24.0609	-6.94793	-5.29147	-5.36919	0.646014	0.105858	0.237041
(2)B	BIN0021	dapsone-methanol-water-05.00-0.12-0.88	-4.00078	-20.9244	-7.31577	-8.75613	-11.7724	-0.443886	-1.43507	-32.9031	-24.7057	-26.3205	-5.86168	-4.40131	-4.689	0.667594	0.0916135	0.234333
(2)B	BIN0022	dapsone-methanol-water-10.00-0.12-0.88	-3.86265	-21.0713	-7.43577	-8.87571	-11.8436	-0.482117	-1.47952	-32.5893	-24.5582	-26.1211	-5.96872	-4.49784	-4.78408	0.664911	0.0968116	0.236209
(2)B	BIN0023	dapsone-methanol-water-15.00-0.12-0.88	-3.72561	-21.2157	-7.55522	-8.99451	-11.9179	-0.520908	-1.52399	-32.2674	-24.412	-25.9258	-6.0711	-4.59311	-4.87794	0.66251	0.101859	0.238052
(2)B	BIN0024	dapsone-methanol-water-20.00-0.12-0.88	-3.59894	-21.3578	-7.67408	-9.11253	-11.9953	-0.560167	-1.5684	-31.9376	-24.2672	-25.7347	-6.16874	-4.6872	-4.97066	0.660387	0.106752	0.239851
(2)B	BIN0025	dapsone-methanol-water-25.00-0.12-0.88	-3.47703	-21.4974	-7.79236	-9.22979	-12.0758	-0.599807	-1.61268	-31.6003	-24.1239	-25.5479	-6.26159	-4.78016	-5.06232	0.658535	0.111489	0.2416
(2)B	BIN0026	dapsone-methanol-water-30.00-0.12-0.88	-3.35605	-21.6347	-7.91004	-9.34628	-12.1595	-0.639751	-1.65673	-31.256	-23.9825	-25.3655	-6.34965	-4.87204	-5.153	0.656945	0.116069	0.243289
(2)B	BIN0027	dapsone-methanol-water-35.00-0.12-0.88	-3.24596	-21.7697	-8.02713	-9.46201	-12.2462	-0.679928	-1.70051	-30.9053	-23.8429	-25.1874	-6.43293	-4.96291	-5.24276	0.655609	0.120494	0.244915
(2)B	BIN0028	dapsone-methanol-water-40.00-0.12-0.88	-3.13289	-21.9022	-8.14361	-9.57699	-12.3358	-0.720268	-1.74395	-30.5489	-23.7054	-25.0137	-6.51151	-5.0528	-5.33167	0.654513	0.124763	0.246474
(2)B	BIN0029	dapsone-methanol-water-45.00-0.12-0.88	-3.03003	-22.0325	-8.25948	-9.69123	-12.4282	-0.760716	-1.78701	-30.1879	-23.5699	-24.8443	-6.58548	-5.14178	-5.41979	0.653646	0.12888	0.247961
(2)B	BIN0030	dapsone-methanol-water-50.00-0.12-0.88	-2.92227	-22.1604	-8.37476	-9.80472	-12.5232	-0.801205	-1.82962	-29.8229	-23.4366	-24.6793	-6.65499	-5.22989	-5.50718	0.652991	0.132846	0.249376
(2)B	BIN0031	dapsone-methanol-water-05.00-0.19-0.81	-3.51456	-20.3947	-7.44389	-9.10587	-11.5508	-0.63557	-1.56045	-31.7954	-24.4772	-27.1272	-5.66435	-4.36061	-4.83271	0.670967	0.127211	0.244081
(2)B	BIN0032	dapsone-methanol-water-10.00-0.19-0.81	-3.40307	-20.5391	-7.5617	-9.22947	-11.6221	-0.675562	-1.61153	-31.4921	-24.3198	-26.9043	-5.76778	-4.45416	-4.92752	0.668326	0.131695	0.246447
(2)B	BIN0033	dapsone-methanol-water-15.00-0.19-0.81	-3.29328	-20.6812	-7.67893	-9.35206	-11.6967	-0.716065	-1.66275	-31.18	-24.164	-26.6851	-5.86652	-4.54646	-5.0208	0.665977	0.136069	0.248782
(2)B	BIN0034	dapsone-methanol-water-20.00-0.19-0.81	-3.19192	-20.8209	-7.79557	-9.47366	-11.7745	-0.757004	-1.71399	-30.8592	-24.0101	-26.47	-5.96046	-4.63756	-5.11268	0.663915	0.140327	0.251073
(2)B	BIN0035	dapsone-methanol-water-25.00-0.19-0.81	-3.0898	-20.9583	-7.9116	-9.59426	-11.8557	-0.798297	-1.76514	-30.5302	-23.8581	-26.259	-6.04957	-4.72749	-5.20322	0.662135	0.144468	0.253308
(2)B	BIN0036	dapsone-methanol-water-30.00-0.19-0.81	-2.98801	-21.0934	-8.027	-9.71387	-11.9402	-0.839872	-1.8161	-30.1937	-23.7081	-26.0523	-6.13385	-4.81631	-5.29253	0.660626	0.148487	0.255478
(2)B	BIN0037	dapsone-methanol-water-35.00-0.19-0.81	-2.89722	-21.2262	-8.14177	-9.8325	-12.0278	-0.881677	-1.86679	-29.8503	-23.5603	-25.8501	-6.21335	-4.90407	-5.3807	0.659378	0.152388	0.257577
(2)B	BIN0038	dapsone-methanol-water-40.00-0.19-0.81	-2.80939	-21.3568	-8.2559	-9.95016	-12.1185	-0.923644	-1.9171	-29.5011	-23.4145	-25.6524	-6.28817	-4.99081	-5.46782	0.658376	0.156167	0.259597
(2)B	BIN0039	dapsone-methanol-water-45.00-0.19-0.81	-2.72056	-21.4852	-8.36939	-10.0668	-12.212	-0.965705	-1.96697	-29.1472	-23.2711	-25.4593	-6.35846	-5.07658	-5.55395	0.657604	0.159824	0.261533
(2)B	BIN0040	dapsone-methanol-water-50.00-0.19-0.81	-2.64092	-21.6114	-8.48224	-10.1826	-12.308	-1.00783	-2.01632	-28.7896	-23.1299	-25.2709	-6.4244	-5.16143	-5.63919	0.657043	0.163363	0.263382
(2)B	BIN0041	dapsone-methanol-water-05.00-0.27-0.73	-3.21063	-19.8792	-7.59602	-9.44117	-11.3164	-0.87156	-1.71681	-30.785	-24.1757	-27.7705	-5.48434	-4.3069	-4.94731	0.673565	0.168305	0.257621
(2)B	BIN0042	dapsone-methanol-water-10.00-0.27-0.73	-3.11042	-20.0242	-7.71115	-9.56797	-11.3864	-0.912208	-1.77351	-30.5062	-24.0118	-27.5277	-5.58721	-4.39776	-5.04169	0.670829	0.171792	0.260228
(2)B	BIN0043	dapsone-methanol-water-15.00-0.27-0.73	-3.01534	-20.1668	-7.82571	-9.69354	-11.4598	-0.953308	-1.83043	-30.2168	-23.8501	-27.2883	-5.68528	-4.48739	-5.13428	0.668402	0.175218	0.262815
(2)B	BIN0044	dapsone-methanol-water-20.00-0.27-0.73	-2.92191	-20.307	-7.93967	-9.81789	-11.5369	-0.994791	-1.88743	-29.917	-23.6905	-27.0526	-5.77846	-4.57583	-5.22521	0.66628	0.178578	0.265363
(2)B	BIN0045	dapsone-methanol-water-25.00-0.27-0.73	-2.82857	-20.4449	-8.05301	-9.94102	-11.6175	-1.03659	-1.94435	-29.6074	-23.5332	-26.821	-5.86671	-4.6631	-5.31457	0.664456	0.181868	0.267857
(2)B	BIN0046	dapsone-methanol-water-30.00-0.27-0.73	-2.74545	-20.5805	-8.16572	-10.063	-11.7016	-1.07868	-2.00108	-29.2889	-23.378	-26.5937	-5.95004	-4.74924	-5.40251	0.662919	0.185088	0.270285
(2)B	BIN0047	dapsone-methanol-water-35.00-0.27-0.73	-2.66234	-20.7139	-8.27779	-10.1837	-11.7891	-1.12097	-2.05748	-28.9624	-23.2251	-26.371	-6.02853	-4.8343	-5.48913	0.661654	0.188232	0.272636
(2)B	BIN0048	dapsone-methanol-water-40.00-0.27-0.73	-2.58369	-20.845	-8.38919	-10.3033	-11.8797	-1.16343	-2.11343	-28.6292	-23.0744	-26.1531	-6.10231	-4.91832	-5.57453	0.660644	0.191299	0.274901
(2)B	BIN0049	dapsone-methanol-water-45.00-0.27-0.73	-2.50654	-20.9738	-8.49993	-10.4217	-11.9732	-1.20599	-2.16883	-28.2905	-22.9261	-25.9401	-6.17156	-5.00133	-5.65884	0.659871	0.194285	0.277072
(2)B	BIN0050	dapsone-methanol-water-50.00-0.27-0.73	-2.43297	-21.1005	-8.61	-10.5389	-12.0692	-1.24859	-2.22356	-27.9477	-22.7802	-25.7323	-6.23653	-5.08339	-5.74216	0.659313	0.197188	0.279141
(2)B	BIN0051	dapsone-methanol-water-05.00-0.36-0.64	-2.99697	-19.3903	-7.77457	-9.72937	-11.0889	-1.15904	-1.9057	-29.8452	-23.784	-28.1275	-5.31691	-4.23712	-5.01092	0.675913	0.21479	0.275524
(2)B	BIN0052	dapsone-methanol-water-10.00-0.36-0.64	-2.90274	-19.5382	-7.88668	-9.85813	-11.1582	-1.19864	-1.96585	-29.5954	-23.6201	-27.8731	-5.4204	-4.32603	-5.10497	0.673049	0.216961	0.278023
(2)B	BIN0053	dapsone-methanol-water-15.00-0.36-0.64	-2.81192	-19.6835	-7.99823	-9.98548	-11.2314	-1.23866	-2.02633	-29.3323	-23.4585	-27.6215	-5.51887	-4.41372	-5.19699	0.67052	0.219139	0.280526
(2)B	BIN0054	dapsone-methanol-water-20.00-0.36-0.64	-2.72886	-19.8264	-8.1092	-10.1114	-11.3084	-1.27908	-2.08695	-29.0565	-23.2991	-27.3733	-5.61226	-4.50021	-5.28715	0.66832	0.221322	0.28301
(2)B	BIN0055	dapsone-methanol-water-25.00-0.36-0.64	-2.6413	-19.9668	-8.21953	-10.236	-11.3893	-1.31982	-2.14749	-28.7689	-23.1417	-27.1288	-5.70056	-4.58554	-5.37558	0.666436	0.223496	0.285454
(2)B	BIN0056	dapsone-methanol-water-30.00-0.36-0.64	-2.56447	-20.1047	-8.32926	-10.3591	-11.4739	-1.3609	-2.20784	-28.4706	-22.9865	-26.8887	-5.78381	-4.66971	-5.46243	0.664856	0.225665	0.287844
(2)B	BIN0057	dapsone-methanol-water-35.00-0.36-0.64	-2.48758	-20.2403	-8.43832	-10.481	-11.5619	-1.40221	-2.2678	-28.1631	-22.8334	-26.6531	-5.86214	-4.75277	-5.54785	0.663559	0.227817	0.290162
(2)B	BIN0058	dapsone-methanol-water-40.00-0.36-0.64	-2.41206	-20.3735	-8.54671	-10.6014	-11.653	-1.44371	-2.32722	-27.8477	-22.6824	-26.4226	-5.93574	-4.83476	-5.63197	0.662526	0.229946	0.292394
(2)B	BIN0059	dapsone-methanol-water-45.00-0.36-0.64	-2.33696	-20.5044	-8.65441	-10.7206	-11.7469	-1.48532	-2.38595	-27.5262	-22.5337	-26.1972	-6.00485	-4.91572	-5.71492	0.661732	0.232043	0.29453
(2)B	BIN0060	dapsone-methanol-water-50.00-0.36-0.64	-2.26809	-20.6329	-8.76143	-10.8385	-11.8432	-1.52703	-2.44389	-27.2003	-22.3871	-25.9774	-6.06975	-4.99569	-5.79686	0.661152	0.234109	0.296562
(2)B	BIN0061	dapsone-methanol-water-05.00-0.46-0.54	-2.81759	-18.9404	-7.98516	-9.9315	-10.8943	-1.50439	-2.12435	-28.9273	-23.2995	-28.0681	-5.15339	-4.15081	-5.00034	0.67887	0.266019	0.298167
(2)B	BIN0062	dapsone-methanol-water-10.00-0.46-0.54	-2.72746	-19.0924	-8.09418	-10.0606	-10.9662	-1.54096	-2.1847	-28.6992	-23.144	-27.8153	-5.25625	-4.23882	-5.09437	0.675989	0.266613	0.300134
(2)B	BIN0063	dapsone-methanol-water-15.00-0.46-0.54	-2.64245	-19.2415	-8.20265	-10.1882	-11.0421	-1.57808	-2.24549	-28.4554	-22.99	-27.5644	-5.35389	-4.32557	-5.18623	0.673464	0.267305	0.302149
(2)B	BIN0064	dapsone-methanol-water-20.00-0.46-0.54	-2.56288	-19.388	-8.31053	-10.3142	-11.122	-1.61571	-2.30651	-28.1973	-22.8375	-27.3161	-5.44631	-4.41107	-5.2761	0.671281	0.268088	0.304184
(2)B	BIN0065	dapsone-methanol-water-25.00-0.46-0.54	-2.48585	-19.5318	-8.41779	-10.4388	-11.2056	-1.6538	-2.36753	-27.9263	-22.6865	-27.0712	-5.53359	-4.49533	-5.36415	0.669422	0.268949	0.306212
(2)B	BIN0066	dapsone-methanol-water-30.00-0.46-0.54	-2.40916	-19.6729	-8.52439	-10.5619	-11.2926	-1.69229	-2.42835	-27.644	-22.537	-26.8301	-5.61588	-4.5784	-5.45054	0.667866	0.269873	0.30821
(2)B	BIN0067	dapsone-methanol-water-35.00-0.46-0.54	-2.33517	-19.8113	-8.63032	-10.6836	-11.3827	-1.73111	-2.48878	-27.3523	-22.3891	-26.5935	-5.69337	-4.6603	-5.53545	0.666588	0.27085	0.310159
(2)B	BIN0068	dapsone-methanol-water-40.00-0.46-0.54	-2.26368	-19.9472	-8.73556	-10.8039	-11.4755	-1.7702	-2.54864	-27.0529	-22.2429	-26.3619	-5.76633	-4.74107	-5.61904	0.665562	0.271867	0.31204
(2)B	BIN0069	dapsone-methanol-water-45.00-0.46-0.54	-2.19525	-20.0805	-8.84011	-10.9228	-11.5706	-1.80949	-2.60775	-26.748	-22.0984	-26.1356	-5.83507	-4.82077	-5.70148	0.664761	0.272914	0.313838
(2)B	BIN0070	dapsone-methanol-water-50.00-0.46-0.54	-2.12942	-20.2112	-8.94394	-11.0404	-11.6674	-1.84888	-2.66596	-26.4392	-21.9559	-25.915	-5.89991	-4.89947	-5.78293	0.664154	0.273975	0.31554
(2)B	BIN0071	dapsone-methanol-water-05.00-0.57-0.43	-2.64685	-18.5432	-8.23848	-9.99832	-10.7741	-1.91438	-2.36267	-27.9311	-22.7363	-27.4516	-4.97593	-4.05048	-4.8905	0.684069	0.320943	0.325743
(2)B	BIN0072	dapsone-methanol-water-10.00-0.57-0.43	-2.56162	-18.6988	-8.34468	-10.1258	-10.8533	-1.94654	-2.41915	-27.7077	-22.5963	-27.2174	-5.07466	-4.13851	-4.98487	0.6814	0.319888	0.326735
(2)B	BIN0073	dapsone-methanol-water-15.00-0.57-0.43	-2.48122	-18.8513	-8.45028	-10.2517	-10.936	-1.97945	-2.47622	-27.4695	-22.4564	-26.9842	-5.16839	-4.22518	-5.07708	0.679069	0.319028	0.327833
(2)B	BIN0074	dapsone-methanol-water-20.00-0.57-0.43	-2.40395	-19.0008	-8.55523	-10.3762	-11.0217	-2.01305	-2.53362	-27.2186	-22.3168	-26.7527	-5.25727	-4.3105	-5.16729	0.677051	0.318342	0.329003
(2)B	BIN0075	dapsone-methanol-water-25.00-0.57-0.43	-2.33339	-19.1473	-8.65956	-10.4992	-11.1101	-2.04731	-2.59115	-26.9569	-22.1776	-26.5237	-5.3415	-4.39449	-5.25568	0.67532	0.317816	0.330216
(2)B	BIN0076	dapsone-methanol-water-30.00-0.57-0.43	-2.26185	-19.2908	-8.76316	-10.6208	-11.2008	-2.08204	-2.64856	-26.6864	-22.039	-26.2981	-5.42134	-4.47722	-5.34247	0.673849	0.317419	0.331441
(2)B	BIN0077	dapsone-methanol-water-35.00-0.57-0.43	-2.1928	-19.4314	-8.86603	-10.7411	-11.2935	-2.11718	-2.70563	-26.409	-21.9012	-26.0765	-5.49704	-4.55873	-5.42783	0.67261	0.317137	0.332654
(2)B	BIN0078	dapsone-methanol-water-40.00-0.57-0.43	-2.12831	-19.5692	-8.96821	-10.8601	-11.3875	-2.15267	-2.76219	-26.1268	-21.7645	-25.8594	-5.56893	-4.63909	-5.51193	0.671575	0.316953	0.333834
(2)B	BIN0079	dapsone-methanol-water-45.00-0.57-0.43	-2.06213	-19.7041	-9.06956	-10.9778	-11.4826	-2.18826	-2.818	-25.8415	-21.6291	-25.6475	-5.63732	-4.71839	-5.59501	0.670716	0.316834	0.334957
(2)B	BIN0080	dapsone-methanol-water-50.00-0.57-0.43	-2.00148	-19.8364	-9.17022	-11.0942	-11.5783	-2.224	-2.87294	-25.5548	-21.4953	-25.4411	-5.70255	-4.79669	-5.67719	0.670008	0.316778	0.336011
(2)B	BIN0081	dapsone-methanol-water-05.00-0.69-0.31	-2.50404	-18.2145	-8.55548	-9.86863	-10.7952	-2.40412	-2.59904	-26.6738	-22.1153	-26.1355	-4.75194	-3.93983	-4.65604	0.694352	0.378962	0.358237
(2)B	BIN0082	dapsone-methanol-water-10.00-0.69-0.31	-2.42343	-18.371	-8.65939	-9.99221	-10.8822	-2.43153	-2.64718	-26.4482	-21.9949	-25.9404	-4.84399	-4.02837	-4.75099	0.69198	0.376403	0.357816
(2)B	BIN0083	dapsone-methanol-water-15.00-0.69-0.31	-2.34921	-18.5243	-8.76263	-10.1145	-10.9706	-2.45978	-2.69599	-26.2143	-21.8735	-25.7453	-4.93222	-4.1155	-4.84398	0.689853	0.374095	0.35756
(2)B	BIN0084	dapsone-methanol-water-20.00-0.69-0.31	-2.27466	-18.6743	-8.86505	-10.2356	-11.06	-2.48865	-2.74524	-25.9739	-21.7513	-25.5513	-5.01685	-4.20127	-4.93523	0.687946	0.372	0.357431
(2)B	BIN0085	dapsone-methanol-water-25.00-0.69-0.31	-2.20768	-18.8211	-8.96681	-10.3554	-11.1501	-2.51819	-2.79471	-25.7286	-21.6288	-25.3588	-5.09813	-4.28574	-5.02484	0.686235	0.370108	0.3574
(2)B	BIN0086	dapsone-methanol-water-30.00-0.69-0.31	-2.13829	-18.9648	-9.06764	-10.4742	-11.2405	-2.54805	-2.8442	-25.4801	-21.5062	-25.1691	-5.17629	-4.36898	-5.1131	0.684695	0.368373	0.357433
(2)B	BIN0087	dapsone-methanol-water-35.00-0.69-0.31	-2.07495	-19.1054	-9.16776	-10.5918	-11.3309	-2.57831	-2.89351	-25.2297	-21.3839	-24.9824	-5.25156	-4.45106	-5.20008	0.683307	0.36679	0.357506
(2)B	BIN0088	dapsone-methanol-water-40.00-0.69-0.31	-2.01291	-19.2432	-9.26703	-10.7084	-11.4211	-2.60872	-2.94245	-24.9786	-21.2624	-24.7995	-5.32418	-4.53208	-5.28602	0.682049	0.365326	0.357594
(2)B	BIN0089	dapsone-methanol-water-45.00-0.69-0.31	-1.95117	-19.378	-9.36538	-10.8241	-11.5109	-2.63909	-2.99087	-24.7278	-21.1419	-24.6213	-5.39438	-4.6121	-5.37113	0.680905	0.363953	0.357674
(2)B	BIN0090	dapsone-methanol-water-50.00-0.69-0.31	-1.89347	-19.5101	-9.46297	-10.9388	-11.5999	-2.66948	-3.03858	-24.4785	-21.0227	-24.4476	-5.46237	-4.69122	-5.45549	0.679857	0.362666	0.35773
(2)B	BIN0091	dapsone-methanol-water-05.00-0.83-0.17	-2.38945	-17.9669	-8.97729	-9.47634	-11.0065	-3.00605	-2.78494	-25.024	-21.4677	-24.0568	-4.45803	-3.82447	-4.28572	0.711725	0.440091	0.393873
(2)B	BIN0092	dapsone-methanol-water-10.00-0.83-0.17	-2.31256	-18.1202	-9.07958	-9.59409	-11.0892	-3.02733	-2.81989	-24.8316	-21.3747	-23.9244	-4.54791	-3.91478	-4.38176	0.709159	0.436081	0.391561
(2)B	BIN0093	dapsone-methanol-water-15.00-0.83-0.17	-2.23792	-18.2704	-9.18096	-9.71108	-11.1712	-3.0491	-2.85563	-24.6372	-21.2801	-23.7912	-4.63549	-4.00385	-4.47632	0.706739	0.432316	0.389478
(2)B	BIN0094	dapsone-methanol-water-20.00-0.83-0.17	-2.16903	-18.4175	-9.28152	-9.82721	-11.2525	-3.07137	-2.892	-24.4416	-21.1842	-23.6575	-4.7209	-4.09173	-4.56945	0.704452	0.428777	0.387592
(2)B	BIN0095	dapsone-methanol-water-25.00-0.83-0.17	-2.10243	-18.5617	-9.38114	-9.94263	-11.3329	-3.09395	-2.92886	-24.2455	-21.0873	-23.5243	-4.80424	-4.17845	-4.66134	0.702287	0.425437	0.385874
(2)B	BIN0096	dapsone-methanol-water-30.00-0.83-0.17	-2.03848	-18.7029	-9.47983	-10.0574	-11.4124	-3.11676	-2.96606	-24.0492	-20.9898	-23.3921	-4.8856	-4.26409	-4.7521	0.700233	0.422276	0.384296
(2)B	BIN0097	dapsone-methanol-water-35.00-0.83-0.17	-1.97634	-18.8413	-9.57753	-10.1715	-11.4909	-3.13964	-3.00348	-23.8533	-20.8921	-23.2615	-4.96507	-4.34868	-4.84188	0.698282	0.419271	0.382835
(2)B	BIN0098	dapsone-methanol-water-40.00-0.83-0.17	-1.91793	-18.9771	-9.67436	-10.285	-11.5685	-3.16261	-3.04094	-23.6582	-20.7944	-23.1328	-5.04274	-4.43232	-4.93076	0.696426	0.416411	0.381467
(2)B	BIN0099	dapsone-methanol-water-45.00-0.83-0.17	-1.85792	-19.1101	-9.76995	-10.3982	-11.645	-3.18527	-3.07844	-23.4641	-20.6968	-23.0073	-5.11869	-4.515	-5.01905	0.694656	0.413656	0.380172
(2)B	BIN0100	dapsone-methanol-water-50.00-0.83-0.17	-1.80162	-19.2407	-9.86464	-10.5109	-11.7205	-3.20781	-3.11573	-23.2714	-20.5998	-22.8846	-5.19301	-4.59685	-5.1067	0.692967	0.411013	0.378931
(2)B	BIN0121	dapsone-acetone-water-05.00-0.03-0.97	-4.55253	-21.2919	-7.11865	-8.20905	-11.8023	-0.219282	-1.22492	-34.1171	-24.8045	-25.1092	-6.07796	-4.41892	-4.47321	0.660074	0.0472773	0.214969
(2)B	BIN0122	dapsone-acetone-water-10.00-0.03-0.97	-4.36704	-21.4475	-7.23979	-8.32291	-11.8692	-0.253607	-1.25997	-33.8274	-24.6731	-24.9442	-6.1955	-4.51888	-4.56852	0.657039	0.0531395	0.216174
(2)B	BIN0123	dapsone-acetone-water-15.00-0.03-0.97	-4.18622	-21.6005	-7.36045	-8.43624	-11.9388	-0.288443	-1.29494	-33.5299	-24.5428	-24.7833	-6.30866	-4.61773	-4.66297	0.654272	0.0587919	0.217348
(2)B	BIN0124	dapsone-acetone-water-20.00-0.03-0.97	-4.00948	-21.751	-7.48062	-8.54906	-12.0112	-0.323695	-1.32977	-33.2247	-24.4139	-24.6266	-6.41735	-4.71554	-4.75663	0.651771	0.064235	0.218482
(2)B	BIN0125	dapsone-acetone-water-25.00-0.03-0.97	-3.83594	-21.899	-7.6003	-8.66137	-12.0863	-0.359278	-1.36439	-32.9119	-24.2865	-24.4742	-6.52149	-4.81237	-4.84956	0.649529	0.0694707	0.219569
(2)B	BIN0126	dapsone-acetone-water-30.00-0.03-0.97	-3.6751	-22.0445	-7.71947	-8.77318	-12.1643	-0.395114	-1.39876	-32.5918	-24.1608	-24.326	-6.62103	-4.90828	-4.94182	0.647542	0.0745022	0.220604
(2)B	BIN0127	dapsone-acetone-water-35.00-0.03-0.97	-3.52042	-22.1874	-7.83816	-8.88449	-12.245	-0.431133	-1.43283	-32.2648	-24.0371	-24.182	-6.71593	-5.00332	-5.03347	0.645802	0.0793332	0.221584
(2)B	BIN0128	dapsone-acetone-water-40.00-0.03-0.97	-3.36161	-22.3279	-7.95635	-8.99533	-12.3285	-0.46727	-1.46656	-31.9314	-23.9153	-24.0421	-6.80618	-5.09755	-5.12456	0.644302	0.0839686	0.222505
(2)B	BIN0129	dapsone-acetone-water-45.00-0.03-0.97	-3.21846	-22.4658	-8.07405	-9.1057	-12.4148	-0.503472	-1.49993	-31.592	-23.7956	-23.9062	-6.8918	-5.19102	-5.21514	0.643033	0.0884138	0.223368
(2)B	BIN0130	dapsone-acetone-water-50.00-0.03-0.97	-3.06931	-22.6012	-8.19127	-9.2156	-12.5036	-0.539684	-1.53291	-31.2473	-23.6781	-23.7744	-6.97283	-5.28378	-5.30525	0.641986	0.0926742	0.22417
(2)B	BIN0131	dapsone-acetone-water-05.00-0.07-0.93	-3.69832	-20.5528	-7.07944	-8.27041	-11.4354	-0.274306	-1.19748	-32.7786	-24.4657	-25.4285	-5.8395	-4.35857	-4.53008	0.661966	0.0592086	0.209073
(2)B	BIN0132	dapsone-acetone-water-10.00-0.07-0.93	-3.53313	-20.7038	-7.19814	-8.3866	-11.5059	-0.308649	-1.23661	-32.4842	-24.3316	-25.2516	-5.94948	-4.45633	-4.62483	0.659162	0.0647744	0.210975
(2)B	BIN0133	dapsone-acetone-water-15.00-0.07-0.93	-3.36937	-20.8525	-7.31638	-8.50212	-11.5793	-0.343456	-1.27583	-32.1816	-24.199	-25.0782	-6.05498	-4.55303	-4.71847	0.656637	0.0701433	0.212841
(2)B	BIN0134	dapsone-acetone-water-20.00-0.07-0.93	-3.21983	-20.9987	-7.43417	-8.61697	-11.6556	-0.378654	-1.31505	-31.8711	-24.0679	-24.9085	-6.1559	-4.64872	-4.81107	0.654387	0.0753184	0.214662
(2)B	BIN0135	dapsone-acetone-water-25.00-0.07-0.93	-3.07878	-21.1424	-7.55149	-8.73115	-11.7349	-0.414176	-1.35419	-31.5528	-23.9387	-24.7425	-6.25219	-4.74345	-4.90272	0.652408	0.0803036	0.216431
(2)B	BIN0136	dapsone-acetone-water-30.00-0.07-0.93	-2.94006	-21.2837	-7.66834	-8.84468	-11.8172	-0.449957	-1.39319	-31.2272	-23.8113	-24.5802	-6.34381	-4.83726	-4.99346	0.650691	0.0851029	0.218141
(2)B	BIN0137	dapsone-acetone-water-35.00-0.07-0.93	-2.80521	-21.4227	-7.78471	-8.95755	-11.9024	-0.485941	-1.432	-30.8949	-23.6858	-24.4217	-6.43078	-4.93019	-5.08338	0.649227	0.0897211	0.219788
(2)B	BIN0138	dapsone-acetone-water-40.00-0.07-0.93	-2.67428	-21.5592	-7.9006	-9.06977	-11.9904	-0.522075	-1.47055	-30.5566	-23.5623	-24.267	-6.51313	-5.02229	-5.17251	0.648006	0.0941631	0.221367
(2)B	BIN0139	dapsone-acetone-water-45.00-0.07-0.93	-2.54531	-21.6933	-8.016	-9.18134	-12.0811	-0.558308	-1.50881	-30.2128	-23.4408	-24.1161	-6.59092	-5.11362	-5.26093	0.647017	0.0984336	0.222876
(2)B	BIN0140	dapsone-acetone-water-50.00-0.07-0.93	-2.42585	-21.8251	-8.13094	-9.29229	-12.1744	-0.5946	-1.54672	-29.8645	-23.3215	-23.969	-6.66426	-5.20419	-5.34868	0.646245	0.102539	0.224311
(2)B	BIN0141	dapsone-acetone-water-05.00-0.12-0.88	-3.10358	-19.7778	-7.02662	-8.34345	-11.0207	-0.335465	-1.19025	-31.4832	-24.0559	-25.7171	-5.60872	-4.28557	-4.5815	0.662724	0.0725952	0.20622
(2)B	BIN0142	dapsone-acetone-water-10.00-0.12-0.88	-2.96537	-19.9273	-7.14249	-8.46176	-11.0937	-0.36865	-1.23326	-31.1977	-23.9232	-25.5289	-5.71385	-4.38153	-4.67561	0.660042	0.0776077	0.208714
(2)B	BIN0143	dapsone-acetone-water-15.00-0.12-0.88	-2.83446	-20.0743	-7.25797	-8.57922	-11.1695	-0.402325	-1.27649	-30.9033	-23.7919	-25.3435	-5.81446	-4.47645	-4.76838	0.657651	0.0824643	0.211169
(2)B	BIN0144	dapsone-acetone-water-20.00-0.12-0.88	-2.71108	-20.2189	-7.37303	-8.69583	-11.2484	-0.436441	-1.31983	-30.6004	-23.6623	-25.1612	-5.91047	-4.57036	-4.85988	0.655545	0.0871696	0.213575
(2)B	BIN0145	dapsone-acetone-water-25.00-0.12-0.88	-2.58821	-20.3612	-7.48767	-8.8116	-11.3304	-0.470948	-1.36318	-30.2894	-23.5342	-24.9821	-6.00185	-4.6633	-4.95021	0.653718	0.0917267	0.215919
(2)B	BIN0146	dapsone-acetone-water-30.00-0.12-0.88	-2.46395	-20.5011	-7.60187	-8.92652	-11.4154	-0.505791	-1.40646	-29.9709	-23.4078	-24.8064	-6.0886	-4.7553	-5.03942	0.652159	0.0961382	0.218196
(2)B	BIN0147	dapsone-acetone-water-35.00-0.12-0.88	-2.35232	-20.6386	-7.71562	-9.04062	-11.5032	-0.540945	-1.44958	-29.6458	-23.283	-24.6342	-6.17077	-4.84637	-5.12761	0.650856	0.100411	0.220395
(2)B	BIN0148	dapsone-acetone-water-40.00-0.12-0.88	-2.24283	-20.7738	-7.82891	-9.15388	-11.5939	-0.576347	-1.49247	-29.3147	-23.16	-24.4656	-6.24844	-4.93656	-5.21485	0.649797	0.104545	0.222513
(2)B	BIN0149	dapsone-acetone-water-45.00-0.12-0.88	-2.13703	-20.9067	-7.94174	-9.26633	-11.6871	-0.61195	-1.53504	-28.9788	-23.0388	-24.3008	-6.32172	-5.02591	-5.30121	0.648964	0.108543	0.224545
(2)B	BIN0150	dapsone-acetone-water-50.00-0.12-0.88	-2.0355	-21.0373	-8.05412	-9.37796	-11.7826	-0.647707	-1.57724	-28.639	-22.9194	-24.1396	-6.39078	-5.11447	-5.38676	0.648343	0.112407	0.226485
(2)B	BIN0151	dapsone-acetone-water-05.00-0.17-0.83	-2.69165	-18.996	-6.95938	-8.41065	-10.5895	-0.408143	-1.21341	-30.2228	-23.5529	-25.8754	-5.3842	-4.19595	-4.6097	0.662933	0.088648	0.208378
(2)B	BIN0152	dapsone-acetone-water-10.00-0.17-0.83	-2.57365	-19.1463	-7.07215	-8.53035	-10.666	-0.438829	-1.25888	-29.9498	-23.4269	-25.6806	-5.48531	-4.29063	-4.70341	0.660381	0.0927863	0.21114
(2)B	BIN0153	dapsone-acetone-water-15.00-0.17-0.83	-2.45755	-19.2942	-7.18457	-8.64903	-10.7456	-0.470197	-1.30465	-29.6672	-23.3017	-25.488	-5.58189	-4.38421	-4.79558	0.658129	0.0968599	0.213869
(2)B	BIN0154	dapsone-acetone-water-20.00-0.17-0.83	-2.34285	-19.4395	-7.29663	-8.7667	-10.828	-0.502206	-1.35059	-29.3757	-23.1773	-25.298	-5.67391	-4.47669	-4.88631	0.656167	0.100867	0.216549
(2)B	BIN0155	dapsone-acetone-water-25.00-0.17-0.83	-2.23099	-19.5824	-7.40829	-8.88336	-10.9134	-0.534808	-1.3966	-29.076	-23.0538	-25.1107	-5.7614	-4.56811	-4.97569	0.654485	0.104804	0.219167
(2)B	BIN0156	dapsone-acetone-water-30.00-0.17-0.83	-2.12645	-19.7229	-7.51954	-8.99904	-11.0015	-0.567966	-1.44254	-28.769	-22.9311	-24.9266	-5.84443	-4.65846	-5.06384	0.653066	0.108672	0.221712
(2)B	BIN0157	dapsone-acetone-water-35.00-0.17-0.83	-2.02646	-19.8609	-7.63037	-9.11373	-11.0922	-0.601616	-1.48832	-28.4559	-22.8095	-24.7458	-5.9231	-4.7478	-5.15083	0.651896	0.112464	0.224174
(2)B	BIN0158	dapsone-acetone-water-40.00-0.17-0.83	-1.93144	-19.9965	-7.74076	-9.22745	-11.1852	-0.635695	-1.53385	-28.1376	-22.689	-24.5684	-5.99754	-4.83616	-5.23676	0.650956	0.116175	0.226545
(2)B	BIN0159	dapsone-acetone-water-45.00-0.17-0.83	-1.83209	-20.1299	-7.85071	-9.34019	-11.2804	-0.670058	-1.57904	-27.8154	-22.57	-24.3946	-6.06793	-4.92365	-5.32169	0.650229	0.119788	0.228822
(2)B	BIN0160	dapsone-acetone-water-50.00-0.17-0.83	-1.7416	-20.2608	-7.96022	-9.45199	-11.3773	-0.704721	-1.62378	-27.4904	-22.4524	-24.2247	-6.13448	-5.01025	-5.40574	0.649694	0.123311	0.230995
(2)B	BIN0161	dapsone-acetone-water-05.00-0.24-0.76	-2.3711	-18.2384	-6.88376	-8.45163	-10.1951	-0.503749	-1.27513	-28.917	-22.9373	-25.8008	-5.15156	-4.08628	-4.59642	0.664321	0.109749	0.217171
(2)B	BIN0162	dapsone-acetone-water-10.00-0.24-0.76	-2.26313	-18.3908	-6.99333	-8.57155	-10.2789	-0.531708	-1.32004	-28.6486	-22.8205	-25.6101	-5.24699	-4.17957	-4.6905	0.66205	0.112859	0.219621
(2)B	BIN0163	dapsone-acetone-water-15.00-0.24-0.76	-2.16507	-18.5404	-7.10254	-8.6904	-10.3651	-0.560674	-1.36531	-28.3716	-22.703	-25.4211	-5.33812	-4.27156	-4.78298	0.660063	0.116028	0.222063
(2)B	BIN0164	dapsone-acetone-water-20.00-0.24-0.76	-2.06303	-18.6873	-7.21135	-8.80818	-10.4535	-0.590503	-1.41083	-28.0872	-22.5852	-25.234	-5.42504	-4.36233	-4.87395	0.658342	0.119225	0.224483
(2)B	BIN0165	dapsone-acetone-water-25.00-0.24-0.76	-1.96819	-18.8315	-7.31975	-8.9249	-10.544	-0.621167	-1.45644	-27.7965	-22.4672	-25.0493	-5.50788	-4.45187	-4.96353	0.65687	0.122445	0.226861
(2)B	BIN0166	dapsone-acetone-water-30.00-0.24-0.76	-1.8729	-18.9731	-7.42772	-9.04058	-10.6362	-0.652505	-1.50205	-27.5007	-22.3494	-24.8673	-5.58677	-4.54028	-5.0518	0.655626	0.125656	0.229186
(2)B	BIN0167	dapsone-acetone-water-35.00-0.24-0.76	-1.78331	-19.1121	-7.53525	-9.15526	-10.7301	-0.684463	-1.54752	-27.2011	-22.232	-24.6884	-5.66191	-4.62759	-5.13889	0.654593	0.128851	0.231443
(2)B	BIN0168	dapsone-acetone-water-40.00-0.24-0.76	-1.70006	-19.2486	-7.64234	-9.26893	-10.8252	-0.716953	-1.59273	-26.8987	-22.1152	-24.5129	-5.73347	-4.71386	-5.22492	0.653749	0.132016	0.233618
(2)B	BIN0169	dapsone-acetone-water-45.00-0.24-0.76	-1.61744	-19.3825	-7.74896	-9.38163	-10.9214	-0.74978	-1.63761	-26.5948	-21.9996	-24.3408	-5.80166	-4.79922	-5.30995	0.653075	0.13512	0.23571
(2)B	BIN0170	dapsone-acetone-water-50.00-0.24-0.76	-1.53387	-19.5141	-7.85514	-9.49336	-11.0184	-0.782767	-1.68209	-26.2904	-21.8857	-24.1723	-5.8667	-4.8838	-5.39404	0.652551	0.138138	0.237714
(2)B	BIN0171	dapsone-acetone-water-05.00-0.32-0.68	-2.1053	-17.5302	-6.81404	-8.43384	-9.91616	-0.65527	-1.37356	-27.374	-22.1419	-25.383	-4.87667	-3.94458	-4.52198	0.670335	0.142455	0.232983
(2)B	BIN0172	dapsone-acetone-water-10.00-0.32-0.68	-2.00516	-17.683	-6.92003	-8.55274	-10.0083	-0.681336	-1.41358	-27.1046	-22.0332	-25.2134	-4.96422	-4.03538	-4.61783	0.668445	0.144451	0.23437
(2)B	BIN0173	dapsone-acetone-water-15.00-0.32-0.68	-1.91471	-17.8327	-7.02557	-8.67068	-10.1011	-0.708328	-1.45404	-26.8319	-21.9234	-25.0447	-5.04843	-4.12489	-4.71217	0.666761	0.146554	0.235808
(2)B	BIN0174	dapsone-acetone-water-20.00-0.32-0.68	-1.82246	-17.9795	-7.13059	-8.78774	-10.1944	-0.735997	-1.49491	-26.5569	-21.8134	-24.8775	-5.12947	-4.21326	-4.80508	0.665263	0.148709	0.237288
(2)B	BIN0175	dapsone-acetone-water-25.00-0.32-0.68	-1.7263	-18.1235	-7.23508	-8.90401	-10.2879	-0.764127	-1.53616	-26.2806	-21.7037	-24.7119	-5.20751	-4.30059	-4.89666	0.663932	0.150873	0.2388
(2)B	BIN0176	dapsone-acetone-water-30.00-0.32-0.68	-1.64302	-18.2646	-7.33912	-9.01935	-10.3815	-0.792866	-1.57743	-26.004	-21.5941	-24.5486	-5.28271	-4.38684	-4.98705	0.662753	0.153072	0.240298
(2)B	BIN0177	dapsone-acetone-water-35.00-0.32-0.68	-1.56225	-18.4031	-7.44264	-9.13387	-10.4751	-0.821922	-1.61877	-25.7278	-21.4854	-24.3878	-5.35523	-4.47218	-5.07632	0.66171	0.155252	0.241785
(2)B	BIN0178	dapsone-acetone-water-40.00-0.32-0.68	-1.48241	-18.5389	-7.54566	-9.24763	-10.5684	-0.85111	-1.66012	-25.4527	-21.3781	-24.2296	-5.42525	-4.55674	-5.16455	0.660786	0.157384	0.243253
(2)B	BIN0179	dapsone-acetone-water-45.00-0.32-0.68	-1.40705	-18.6721	-7.6482	-9.36059	-10.6613	-0.880402	-1.7013	-25.1795	-21.2723	-24.0745	-5.49291	-4.64056	-5.25184	0.65997	0.159465	0.244681
(2)B	BIN0180	dapsone-acetone-water-50.00-0.32-0.68	-1.33124	-18.8029	-7.75024	-9.47285	-10.7537	-0.909497	-1.74239	-24.9087	-21.169	-23.9222	-5.55838	-4.72385	-5.33824	0.659247	0.161449	0.246078
(2)B	BIN0181	dapsone-acetone-water-05.00-0.42-0.58	-1.86934	-16.8776	-6.76776	-8.29945	-9.81076	-0.913473	-1.47886	-25.4066	-21.0472	-24.5213	-4.52618	-3.74956	-4.36847	0.684299	0.195897	0.252912
(2)B	BIN0182	dapsone-acetone-water-10.00-0.42-0.58	-1.78146	-17.0265	-6.86907	-8.41674	-9.90075	-0.934745	-1.50945	-25.1662	-20.9582	-24.3945	-4.60918	-3.8385	-4.46785	0.682343	0.19583	0.25253
(2)B	BIN0183	dapsone-acetone-water-15.00-0.42-0.58	-1.69336	-17.1726	-6.96975	-8.53374	-9.98961	-0.956205	-1.54095	-24.9278	-20.8695	-24.2679	-4.69017	-3.92659	-4.566	0.680502	0.195831	0.252327
(2)B	BIN0184	dapsone-acetone-water-20.00-0.42-0.58	-1.60502	-17.3157	-7.06978	-8.65053	-10.0773	-0.977718	-1.57335	-24.6918	-20.7814	-24.1418	-4.76923	-4.01392	-4.663	0.678765	0.195871	0.252287
(2)B	BIN0185	dapsone-acetone-water-25.00-0.42-0.58	-1.52404	-17.4561	-7.16926	-8.76688	-10.1638	-0.999385	-1.60634	-24.4585	-20.6939	-24.0166	-4.84645	-4.10049	-4.75889	0.677125	0.195963	0.252362
(2)B	BIN0186	dapsone-acetone-water-30.00-0.42-0.58	-1.44612	-17.5939	-7.26817	-8.88296	-10.2492	-1.02103	-1.63998	-24.2279	-20.6074	-23.8924	-4.9219	-4.1864	-4.85374	0.675574	0.196071	0.252548
(2)B	BIN0187	dapsone-acetone-water-35.00-0.42-0.58	-1.36978	-17.7291	-7.3665	-8.99886	-10.3334	-1.0425	-1.67428	-24.0003	-20.5225	-23.7695	-4.99567	-4.27175	-4.94763	0.674106	0.19617	0.252839
(2)B	BIN0188	dapsone-acetone-water-40.00-0.42-0.58	-1.29809	-17.8619	-7.46431	-9.11441	-10.4165	-1.06385	-1.70899	-23.7757	-20.439	-23.6482	-5.0678	-4.35656	-5.04061	0.672714	0.196267	0.253198
(2)B	BIN0189	dapsone-acetone-water-45.00-0.42-0.58	-1.22827	-17.9923	-7.56159	-9.22977	-10.4985	-1.08489	-1.7442	-23.5543	-20.3574	-23.5284	-5.13837	-4.44096	-5.13273	0.671393	0.19633	0.253631
(2)B	BIN0190	dapsone-acetone-water-50.00-0.42-0.58	-1.16015	-18.1204	-7.65835	-9.34495	-10.5793	-1.10552	-1.77988	-23.3361	-20.278	-23.4104	-5.20745	-4.52503	-5.22403	0.670138	0.196344	0.254126
(2)B	BIN0191	dapsone-acetone-water-05.00-0.55-0.45	-1.66374	-16.2552	-6.75518	-7.94511	-9.77278	-1.2516	-1.49921	-23.3055	-19.7864	-23.1742	-4.15188	-3.52495	-4.12848	0.701833	0.26203	0.266399
(2)B	BIN0192	dapsone-acetone-water-10.00-0.55-0.45	-1.57889	-16.3981	-6.85093	-8.06281	-9.84879	-1.26266	-1.52046	-23.13	-19.7361	-23.1056	-4.23627	-3.61466	-4.23179	0.699237	0.258883	0.264325
(2)B	BIN0193	dapsone-acetone-water-15.00-0.55-0.45	-1.4958	-16.5384	-6.94586	-8.18138	-9.92374	-1.27365	-1.54341	-22.9556	-19.6849	-23.0365	-4.31909	-3.70372	-4.33431	0.696753	0.255888	0.262587
(2)B	BIN0194	dapsone-acetone-water-20.00-0.55-0.45	-1.41601	-16.6763	-7.04003	-8.30074	-9.99768	-1.28456	-1.56796	-22.7822	-19.6332	-22.967	-4.40039	-3.79215	-4.43607	0.694376	0.25303	0.261151
(2)B	BIN0195	dapsone-acetone-water-25.00-0.55-0.45	-1.34457	-16.8118	-7.13369	-8.4201	-10.0706	-1.29558	-1.59345	-22.6102	-19.5811	-22.8967	-4.4802	-3.88	-4.53698	0.6921	0.250326	0.259925
(2)B	BIN0196	dapsone-acetone-water-30.00-0.55-0.45	-1.27157	-16.9451	-7.22643	-8.54089	-10.1426	-1.30622	-1.62092	-22.4394	-19.529	-22.8269	-4.55856	-3.96731	-4.63728	0.689919	0.247694	0.259007
(2)B	BIN0197	dapsone-acetone-water-35.00-0.55-0.45	-1.19832	-17.0762	-7.31826	-8.66309	-10.2137	-1.31641	-1.65034	-22.27	-19.4771	-22.7576	-4.6355	-4.05415	-4.73699	0.687828	0.245116	0.258377
(2)B	BIN0198	dapsone-acetone-water-40.00-0.55-0.45	-1.12866	-17.2051	-7.40943	-8.78599	-10.2839	-1.3263	-1.68113	-22.1021	-19.4256	-22.6884	-4.71106	-4.14057	-4.83602	0.685823	0.242607	0.257955
(2)B	BIN0199	dapsone-acetone-water-45.00-0.55-0.45	-1.06712	-17.332	-7.50034	-8.90823	-10.3532	-1.33632	-1.71219	-21.9357	-19.3746	-22.6184	-4.78528	-4.22657	-4.9342	0.683899	0.24022	0.257612
(2)B	BIN0200	dapsone-acetone-water-50.00-0.55-0.45	-1.00231	-17.4569	-7.59021	-9.03244	-10.4217	-1.34542	-1.74563	-21.7709	-19.3247	-22.5493	-4.85817	-4.31231	-5.03188	0.682053	0.237802	0.257562
(2)B	BIN0201	dapsone-acetone-water-05.00-0.74-0.26	-1.46763	-15.6562	-6.81054	-7.20475	-9.65184	-1.55062	-1.29047	-21.5869	-18.9104	-21.2629	-3.84571	-3.36888	-3.78799	0.715081	0.315199	0.254106
(2)B	BIN0202	dapsone-acetone-water-10.00-0.74-0.26	-1.38817	-15.7951	-6.89986	-7.32725	-9.72161	-1.55678	-1.31185	-21.4498	-18.8701	-21.2446	-3.92854	-3.45607	-3.89095	0.712198	0.310558	0.252143
(2)B	BIN0203	dapsone-acetone-water-15.00-0.74-0.26	-1.3165	-15.9318	-6.98832	-7.45081	-9.79059	-1.56271	-1.3346	-21.3124	-18.8291	-21.2258	-4.00993	-3.5427	-3.99363	0.709436	0.30609	0.250478
(2)B	BIN0204	dapsone-acetone-water-20.00-0.74-0.26	-1.24649	-16.0662	-7.07541	-7.577	-9.85879	-1.56813	-1.35986	-21.1749	-18.7866	-21.208	-4.08994	-3.62862	-4.09633	0.706788	0.301752	0.249233
(2)B	BIN0205	dapsone-acetone-water-25.00-0.74-0.26	-1.17947	-16.1986	-7.16127	-7.70537	-9.9262	-1.57304	-1.38728	-21.0376	-18.743	-21.191	-4.16861	-3.71393	-4.199	0.704245	0.297531	0.248337
(2)B	BIN0206	dapsone-acetone-water-30.00-0.74-0.26	-1.11036	-16.3289	-7.24516	-7.83814	-9.99282	-1.57696	-1.41844	-20.9007	-18.6977	-21.1766	-4.24598	-3.79843	-4.30203	0.701802	0.293367	0.247959
(2)B	BIN0207	dapsone-acetone-water-35.00-0.74-0.26	-1.04721	-16.4572	-7.32832	-7.97162	-10.0587	-1.58051	-1.45074	-20.7643	-18.6526	-21.1614	-4.3221	-3.88255	-4.40474	0.699453	0.289308	0.247758
(2)B	BIN0208	dapsone-acetone-water-40.00-0.74-0.26	-0.9859	-16.5836	-7.41018	-8.10737	-10.1237	-1.58331	-1.48533	-20.6287	-18.6073	-21.1465	-4.397	-3.96614	-4.50739	0.697191	0.28531	0.247856
(2)B	BIN0209	dapsone-acetone-water-45.00-0.74-0.26	-0.926282	-16.7081	-7.49078	-8.24524	-10.188	-1.58533	-1.52217	-20.4938	-18.5618	-21.1318	-4.47072	-4.04927	-4.60989	0.695013	0.281356	0.248231
(2)B	BIN0210	dapsone-acetone-water-50.00-0.74-0.26	-0.86774	-16.8308	-7.57001	-8.38531	-10.2516	-1.58642	-1.56141	-20.3598	-18.5164	-21.1168	-4.54329	-4.13194	-4.71222	0.692914	0.277426	0.248884
(2)B	BIN0231	dapsone-ethyl acetate-ethanol-05.00-0.05-0.95	-2.42817	-17.3083	-10.2949	-9.03088	-10.7683	-4.63457	-3.04835	-23.5127	-20.3498	-21.5083	-4.18879	-3.62532	-3.8317	0.719946	0.561094	0.443071
(2)B	BIN0232	dapsone-ethyl acetate-ethanol-10.00-0.05-0.95	-2.37325	-17.4573	-10.3995	-9.13638	-10.8428	-4.64565	-3.06739	-23.3602	-20.3208	-21.4338	-4.27842	-3.72176	-3.92561	0.717059	0.555207	0.438637
(2)B	BIN0233	dapsone-ethyl acetate-ethanol-15.00-0.05-0.95	-2.32094	-17.6033	-10.5034	-9.24104	-10.9167	-4.6579	-3.08754	-23.2051	-20.2862	-21.3552	-4.36604	-3.81685	-4.01798	0.714316	0.549621	0.434527
(2)B	BIN0234	dapsone-ethyl acetate-ethanol-20.00-0.05-0.95	-2.27173	-17.7464	-10.6065	-9.34484	-10.9898	-4.67127	-3.10868	-23.0481	-20.2465	-21.2729	-4.45173	-3.9106	-4.10886	0.711705	0.544318	0.430712
(2)B	BIN0235	dapsone-ethyl acetate-ethanol-25.00-0.05-0.95	-2.22526	-17.8867	-10.7089	-9.44778	-11.0621	-4.68567	-3.1307	-22.8897	-20.2021	-21.1876	-4.53559	-4.00305	-4.19832	0.709214	0.539282	0.427165
(2)B	BIN0236	dapsone-ethyl acetate-ethanol-30.00-0.05-0.95	-2.18111	-18.0242	-10.8106	-9.54987	-11.1335	-4.70102	-3.15347	-22.7304	-20.1537	-21.0998	-4.61767	-4.09423	-4.28642	0.706836	0.534495	0.42386
(2)B	BIN0237	dapsone-ethyl acetate-ethanol-35.00-0.05-0.95	-2.13614	-18.1591	-10.9116	-9.6511	-11.204	-4.71725	-3.17686	-22.5706	-20.1018	-21.01	-4.69807	-4.18418	-4.37324	0.704562	0.529943	0.42077
(2)B	BIN0238	dapsone-ethyl acetate-ethanol-40.00-0.05-0.95	-2.09447	-18.2914	-11.0119	-9.75149	-11.2735	-4.73429	-3.20074	-22.4108	-20.0467	-20.9189	-4.77685	-4.27294	-4.45886	0.702384	0.52561	0.417873
(2)B	BIN0239	dapsone-ethyl acetate-ethanol-45.00-0.05-0.95	-2.05414	-18.4213	-11.1115	-9.85104	-11.3421	-4.75204	-3.22499	-22.2511	-19.9889	-20.8268	-4.85408	-4.36057	-4.54337	0.700295	0.52148	0.415144
(2)B	BIN0240	dapsone-ethyl acetate-ethanol-50.00-0.05-0.95	-2.01291	-18.5487	-11.2104	-9.94978	-11.4097	-4.77044	-3.24948	-22.0919	-19.9288	-20.7343	-4.92981	-4.44711	-4.62687	0.698289	0.517539	0.412562
(2)B	BIN0241	dapsone-ethyl acetate-ethanol-05.00-0.12-0.88	-2.35047	-17.1893	-10.1851	-9.04875	-10.7146	-4.73222	-3.12841	-23.2777	-19.604	-21.2847	-4.14693	-3.49246	-3.79187	0.720963	0.575369	0.452064
(2)B	BIN0242	dapsone-ethyl acetate-ethanol-10.00-0.12-0.88	-2.30356	-17.3364	-10.2868	-9.15382	-10.7888	-4.74284	-3.14598	-23.1241	-19.5795	-21.2179	-4.23518	-3.58598	-3.88606	0.718106	0.569449	0.447378
(2)B	BIN0243	dapsone-ethyl acetate-ethanol-15.00-0.12-0.88	-2.25901	-17.4807	-10.3877	-9.25806	-10.8623	-4.75449	-3.16455	-22.9684	-19.5497	-21.147	-4.32151	-3.67828	-3.97881	0.715387	0.563811	0.443006
(2)B	BIN0244	dapsone-ethyl acetate-ethanol-20.00-0.12-0.88	-2.21503	-17.6221	-10.488	-9.36145	-10.935	-4.76711	-3.18402	-22.8114	-19.5153	-21.0726	-4.40601	-3.76938	-4.07017	0.712795	0.558439	0.438922
(2)B	BIN0245	dapsone-ethyl acetate-ethanol-25.00-0.12-0.88	-2.17542	-17.7608	-10.5876	-9.46399	-11.0067	-4.78063	-3.20428	-22.6534	-19.4766	-20.9952	-4.48876	-3.85929	-4.16019	0.710318	0.553319	0.4351
(2)B	BIN0246	dapsone-ethyl acetate-ethanol-30.00-0.12-0.88	-2.13407	-17.8969	-10.6865	-9.56569	-11.0776	-4.79498	-3.22521	-22.4949	-19.4342	-20.9153	-4.56984	-3.94805	-4.24895	0.70795	0.548435	0.431515
(2)B	BIN0247	dapsone-ethyl acetate-ethanol-35.00-0.12-0.88	-2.09474	-18.0304	-10.7846	-9.66655	-11.1475	-4.81011	-3.24669	-22.3363	-19.3884	-20.8336	-4.6493	-4.0357	-4.33651	0.705681	0.543773	0.428143
(2)B	BIN0248	dapsone-ethyl acetate-ethanol-40.00-0.12-0.88	-2.05819	-18.1615	-10.8822	-9.76659	-11.2164	-4.82594	-3.2686	-22.1779	-19.3397	-20.7504	-4.72723	-4.12226	-4.42294	0.703505	0.53932	0.424961
(2)B	BIN0249	dapsone-ethyl acetate-ethanol-45.00-0.12-0.88	-2.02095	-18.2901	-10.979	-9.8658	-11.2844	-4.8424	-3.29084	-22.0201	-19.2885	-20.6662	-4.80368	-4.20778	-4.50834	0.701414	0.535061	0.421947
(2)B	BIN0250	dapsone-ethyl acetate-ethanol-50.00-0.12-0.88	-1.98632	-18.4164	-11.0752	-9.96422	-11.3514	-4.85943	-3.31329	-21.8629	-19.2351	-20.5816	-4.8787	-4.29231	-4.59278	0.699404	0.530984	0.419082
(2)B	BIN0251	dapsone-ethyl acetate-ethanol-05.00-0.18-0.82	-2.28752	-17.0647	-10.0778	-9.06227	-10.658	-4.82143	-3.18465	-23.0332	-18.8976	-21.1311	-4.10336	-3.3666	-3.76451	0.722021	0.588839	0.458278
(2)B	BIN0252	dapsone-ethyl acetate-ethanol-10.00-0.18-0.82	-2.24749	-17.2099	-10.1766	-9.16726	-10.7318	-4.83149	-3.20051	-22.8787	-18.8773	-21.0728	-4.19023	-3.45738	-3.85947	0.719191	0.582889	0.453331
(2)B	BIN0253	dapsone-ethyl acetate-ethanol-15.00-0.18-0.82	-2.20586	-17.3523	-10.2747	-9.27142	-10.8048	-4.84243	-3.21726	-22.7228	-18.8524	-21.0104	-4.27529	-3.54707	-3.95311	0.716494	0.577201	0.448688
(2)B	BIN0254	dapsone-ethyl acetate-ethanol-20.00-0.18-0.82	-2.16679	-17.492	-10.3722	-9.37477	-10.8768	-4.85421	-3.23482	-22.5659	-18.8231	-20.9447	-4.3586	-3.63568	-4.04548	0.713917	0.571763	0.444325
(2)B	BIN0255	dapsone-ethyl acetate-ethanol-25.00-0.18-0.82	-2.12925	-17.6291	-10.469	-9.47729	-10.948	-4.86677	-3.25307	-22.4086	-18.79	-20.8761	-4.44026	-3.72323	-4.13661	0.711452	0.566562	0.440218
(2)B	BIN0256	dapsone-ethyl acetate-ethanol-30.00-0.18-0.82	-2.09431	-17.7637	-10.5651	-9.57899	-11.0182	-4.88005	-3.27191	-22.2511	-18.7533	-20.8052	-4.52032	-3.80974	-4.22657	0.70909	0.561584	0.436343
(2)B	BIN0257	dapsone-ethyl acetate-ethanol-35.00-0.18-0.82	-2.05864	-17.8957	-10.6606	-9.67989	-11.0875	-4.894	-3.29124	-22.0939	-18.7136	-20.7323	-4.59885	-3.89524	-4.31542	0.706824	0.556817	0.432678
(2)B	BIN0258	dapsone-ethyl acetate-ethanol-40.00-0.18-0.82	-2.02526	-18.0254	-10.7554	-9.77998	-11.1557	-4.90856	-3.31094	-21.9372	-18.6712	-20.6579	-4.67592	-3.97976	-4.40324	0.704648	0.552248	0.429202
(2)B	BIN0259	dapsone-ethyl acetate-ethanol-45.00-0.18-0.82	-1.99012	-18.1528	-10.8497	-9.87929	-11.223	-4.92367	-3.33094	-21.7813	-18.6264	-20.5826	-4.75159	-4.06335	-4.49009	0.702554	0.547864	0.425895
(2)B	BIN0260	dapsone-ethyl acetate-ethanol-50.00-0.18-0.82	-1.96218	-18.2779	-10.9432	-9.97782	-11.2893	-4.93929	-3.3511	-21.6263	-18.5794	-20.5066	-4.82591	-4.146	-4.57606	0.700537	0.543658	0.422737
(2)B	BIN0261	dapsone-ethyl acetate-ethanol-05.00-0.26-0.74	-2.23114	-16.9337	-9.96653	-9.03841	-10.5977	-4.8971	-3.20508	-22.7791	-18.2255	-20.9719	-4.0581	-3.24687	-3.73614	0.723107	0.601316	0.461747
(2)B	BIN0262	dapsone-ethyl acetate-ethanol-10.00-0.26-0.74	-2.19436	-17.0769	-10.0625	-9.14324	-10.6709	-4.90651	-3.21897	-22.6241	-18.2093	-20.9228	-4.14361	-3.33503	-3.832	0.720301	0.595339	0.456528
(2)B	BIN0263	dapsone-ethyl acetate-ethanol-15.00-0.26-0.74	-2.15777	-17.2174	-10.1578	-9.2473	-10.7432	-4.91667	-3.23364	-22.4682	-18.1888	-20.8699	-4.22739	-3.42222	-3.92667	0.717621	0.589607	0.451606
(2)B	BIN0264	dapsone-ethyl acetate-ethanol-20.00-0.26-0.74	-2.12349	-17.3553	-10.2524	-9.35057	-10.8146	-4.92754	-3.24901	-22.3118	-18.1643	-20.8138	-4.30953	-3.50844	-4.02019	0.715056	0.58411	0.446956
(2)B	BIN0265	dapsone-ethyl acetate-ethanol-25.00-0.26-0.74	-2.0897	-17.4907	-10.3464	-9.45306	-10.8851	-4.93908	-3.26498	-22.1554	-18.1364	-20.7549	-4.3901	-3.59372	-4.11259	0.712599	0.578835	0.442555
(2)B	BIN0266	dapsone-ethyl acetate-ethanol-30.00-0.26-0.74	-2.05725	-17.6236	-10.4398	-9.55478	-10.9546	-4.95124	-3.28148	-21.9993	-18.1052	-20.6937	-4.46915	-3.67807	-4.20393	0.710242	0.57377	0.438383
(2)B	BIN0267	dapsone-ethyl acetate-ethanol-35.00-0.26-0.74	-2.02683	-17.7542	-10.5326	-9.65572	-11.0231	-4.96398	-3.29839	-21.8437	-18.0711	-20.6306	-4.54676	-3.76151	-4.29426	0.707976	0.568906	0.434419
(2)B	BIN0268	dapsone-ethyl acetate-ethanol-40.00-0.26-0.74	-1.9974	-17.8824	-10.6248	-9.7559	-11.0906	-4.97726	-3.31564	-21.6889	-18.0345	-20.5661	-4.62298	-3.84406	-4.38366	0.705796	0.564231	0.430642
(2)B	BIN0269	dapsone-ethyl acetate-ethanol-45.00-0.26-0.74	-1.96778	-18.0084	-10.7163	-9.85535	-11.1571	-4.99101	-3.33314	-21.5351	-17.9957	-20.5004	-4.69788	-3.92575	-4.47216	0.703696	0.559733	0.427036
(2)B	BIN0270	dapsone-ethyl acetate-ethanol-50.00-0.26-0.74	-1.94119	-18.1323	-10.8073	-9.95406	-11.2226	-5.00522	-3.3508	-21.3825	-17.9548	-20.434	-4.77149	-4.00661	-4.55985	0.701671	0.555406	0.423581
(2)B	BIN0271	dapsone-ethyl acetate-ethanol-05.00-0.34-0.66	-2.17934	-16.7957	-9.84727	-8.94474	-10.533	-4.95197	-3.17226	-22.5157	-17.5995	-20.7531	-4.01116	-3.13535	-3.69717	0.724208	0.612313	0.461794
(2)B	BIN0272	dapsone-ethyl acetate-ethanol-10.00-0.34-0.66	-2.14807	-16.9368	-9.94029	-9.04904	-10.6054	-4.96069	-3.18388	-22.3605	-17.5865	-20.714	-4.09533	-3.22096	-3.79377	0.72142	0.606319	0.456297
(2)B	BIN0273	dapsone-ethyl acetate-ethanol-15.00-0.34-0.66	-2.11611	-17.0753	-10.0327	-9.15262	-10.6769	-4.97004	-3.19619	-22.205	-17.5696	-20.6713	-4.17787	-3.30572	-3.88931	0.718753	0.600553	0.451089
(2)B	BIN0274	dapsone-ethyl acetate-ethanol-20.00-0.34-0.66	-2.08508	-17.2113	-10.1246	-9.25548	-10.7475	-4.97999	-3.2091	-22.0495	-17.5493	-20.6255	-4.25886	-3.38964	-3.98382	0.716197	0.595007	0.446147
(2)B	BIN0275	dapsone-ethyl acetate-ethanol-25.00-0.34-0.66	-2.05493	-17.3449	-10.2158	-9.35761	-10.8171	-4.99051	-3.22255	-21.8943	-17.5257	-20.5771	-4.33835	-3.47271	-4.07735	0.713743	0.58967	0.441451
(2)B	BIN0276	dapsone-ethyl acetate-ethanol-30.00-0.34-0.66	-2.02789	-17.4761	-10.3064	-9.45901	-10.8857	-5.00158	-3.23643	-21.7397	-17.4991	-20.5264	-4.41642	-3.55494	-4.16994	0.711386	0.584534	0.436979
(2)B	BIN0277	dapsone-ethyl acetate-ethanol-35.00-0.34-0.66	-2.00091	-17.6051	-10.3965	-9.5597	-10.9533	-5.01314	-3.25069	-21.586	-17.4699	-20.4738	-4.49312	-3.63635	-4.26163	0.709116	0.579588	0.432714
(2)B	BIN0278	dapsone-ethyl acetate-ethanol-40.00-0.34-0.66	-1.97306	-17.7318	-10.486	-9.65972	-11.02	-5.02517	-3.26527	-21.4333	-17.4383	-20.4198	-4.56851	-3.71698	-4.35247	0.70693	0.574821	0.42864
(2)B	BIN0279	dapsone-ethyl acetate-ethanol-45.00-0.34-0.66	-1.94692	-17.8564	-10.5749	-9.75904	-11.0856	-5.03762	-3.28008	-21.2819	-17.4046	-20.3645	-4.64264	-3.79682	-4.44252	0.704821	0.570225	0.424738
(2)B	BIN0280	dapsone-ethyl acetate-ethanol-50.00-0.34-0.66	-1.92336	-17.979	-10.6633	-9.85768	-11.1502	-5.05049	-3.29502	-21.1318	-17.369	-20.3084	-4.71557	-3.87589	-4.53182	0.702784	0.565794	0.42099
(2)B	BIN0281	dapsone-ethyl acetate-ethanol-05.00-0.44-0.56	-2.13543	-16.6498	-9.71671	-8.7418	-10.4629	-4.97509	-3.06033	-22.2431	-17.047	-20.4259	-3.9626	-3.03692	-3.63888	0.725306	0.620955	0.456819
(2)B	BIN0282	dapsone-ethyl acetate-ethanol-10.00-0.44-0.56	-2.10796	-16.7887	-9.80683	-8.84482	-10.5344	-4.98318	-3.06945	-22.0883	-17.0357	-20.3968	-4.04547	-3.12008	-3.73568	0.722531	0.61496	0.45105
(2)B	BIN0283	dapsone-ethyl acetate-ethanol-15.00-0.44-0.56	-2.08071	-16.9251	-9.89639	-8.94719	-10.6049	-4.99181	-3.07917	-21.9336	-17.0209	-20.3645	-4.1268	-3.20249	-3.83157	0.71987	0.609181	0.445563
(2)B	BIN0284	dapsone-ethyl acetate-ethanol-20.00-0.44-0.56	-2.05311	-17.0591	-9.9854	-9.04894	-10.6745	-5.00095	-3.08944	-21.7793	-17.0031	-20.3292	-4.20666	-3.28414	-3.92658	0.717316	0.603608	0.440341
(2)B	BIN0285	dapsone-ethyl acetate-ethanol-25.00-0.44-0.56	-2.02803	-17.1908	-10.0739	-9.15002	-10.7431	-5.0106	-3.10014	-21.6256	-16.9823	-20.2914	-4.28512	-3.36503	-4.02073	0.714861	0.598235	0.43536
(2)B	BIN0286	dapsone-ethyl acetate-ethanol-30.00-0.44-0.56	-2.00165	-17.3202	-10.1618	-9.2505	-10.8107	-5.02071	-3.1113	-21.473	-16.9588	-20.2514	-4.36223	-3.44519	-4.11406	0.712498	0.593051	0.430608
(2)B	BIN0287	dapsone-ethyl acetate-ethanol-35.00-0.44-0.56	-1.97964	-17.4474	-10.2491	-9.35026	-10.8772	-5.03128	-3.12272	-21.3214	-16.9329	-20.2095	-4.43805	-3.52458	-4.2066	0.710221	0.588051	0.426059
(2)B	BIN0288	dapsone-ethyl acetate-ethanol-40.00-0.44-0.56	-1.9535	-17.5726	-10.336	-9.44954	-10.9428	-5.04225	-3.13454	-21.1712	-16.9049	-20.166	-4.51264	-3.60327	-4.29839	0.708023	0.583221	0.42171
(2)B	BIN0289	dapsone-ethyl acetate-ethanol-45.00-0.44-0.56	-1.93144	-17.6957	-10.4223	-9.54812	-11.0074	-5.05363	-3.14653	-21.0224	-16.8748	-20.1213	-4.58603	-3.68123	-4.38947	0.705901	0.578559	0.417533
(2)B	BIN0290	dapsone-ethyl acetate-ethanol-50.00-0.44-0.56	-1.90868	-17.8169	-10.5082	-9.64616	-11.0711	-5.06537	-3.15873	-20.8751	-16.8429	-20.0756	-4.65828	-3.7585	-4.47987	0.703848	0.574053	0.413522
(2)B	BIN0291	dapsone-ethyl acetate-ethanol-05.00-0.55-0.45	-2.09561	-16.4945	-9.57225	-8.37843	-10.3856	-4.94926	-2.83065	-21.9625	-16.6205	-19.9453	-3.91261	-2.96094	-3.55325	0.726357	0.62568	0.443404
(2)B	BIN0292	dapsone-ethyl acetate-ethanol-10.00-0.55-0.45	-2.07155	-16.631	-9.65956	-8.47901	-10.4559	-4.95705	-2.83727	-21.8086	-16.6079	-19.9249	-3.99424	-3.04173	-3.64924	0.723585	0.619726	0.437411
(2)B	BIN0293	dapsone-ethyl acetate-ethanol-15.00-0.55-0.45	-2.04793	-16.7651	-9.74636	-8.57904	-10.5252	-4.96532	-2.84442	-21.6552	-16.5922	-19.9015	-4.07442	-3.12182	-3.74447	0.720922	0.613977	0.4317
(2)B	BIN0294	dapsone-ethyl acetate-ethanol-20.00-0.55-0.45	-2.02448	-16.897	-9.83266	-8.67855	-10.5935	-4.97405	-2.85207	-21.5026	-16.5738	-19.8754	-4.15322	-3.20123	-3.83894	0.718363	0.608426	0.426254
(2)B	BIN0295	dapsone-ethyl acetate-ethanol-25.00-0.55-0.45	-2.00253	-17.0266	-9.91846	-8.77749	-10.6608	-4.98324	-2.86012	-21.351	-16.5528	-19.8469	-4.2307	-3.27994	-3.93267	0.715898	0.603066	0.421052
(2)B	BIN0296	dapsone-ethyl acetate-ethanol-30.00-0.55-0.45	-1.98005	-17.1541	-10.0038	-8.87594	-10.7271	-4.99287	-2.86861	-21.2006	-16.5295	-19.8164	-4.30691	-3.35796	-4.0257	0.713523	0.597889	0.416084
(2)B	BIN0297	dapsone-ethyl acetate-ethanol-35.00-0.55-0.45	-1.9594	-17.2796	-10.0886	-8.97382	-10.7925	-5.00291	-2.8774	-21.0516	-16.5039	-19.7839	-4.3819	-3.4353	-4.11802	0.711231	0.592888	0.411327
(2)B	BIN0298	dapsone-ethyl acetate-ethanol-40.00-0.55-0.45	-1.93779	-17.403	-10.1729	-9.07126	-10.8569	-5.01335	-2.88657	-20.9041	-16.4765	-19.7499	-4.45572	-3.51196	-4.20969	0.709016	0.588055	0.406773
(2)B	BIN0299	dapsone-ethyl acetate-ethanol-45.00-0.55-0.45	-1.91829	-17.5246	-10.2568	-9.16812	-10.9203	-5.02417	-2.89595	-20.7583	-16.4471	-19.7145	-4.52842	-3.58794	-4.30072	0.706874	0.583384	0.402401
(2)B	BIN0300	dapsone-ethyl acetate-ethanol-50.00-0.55-0.45	-1.89894	-17.6442	-10.3402	-9.26451	-10.9828	-5.03535	-2.90557	-20.6141	-16.4162	-19.678	-4.60003	-3.66327	-4.39114	0.704801	0.578868	0.398203
(2)B	BIN0301	dapsone-ethyl acetate-ethanol-05.00-0.68-0.32	-2.06283	-16.3276	-9.41298	-7.78905	-10.2981	-4.84585	-2.42491	-21.6772	-16.4197	-19.2851	-3.86178	-2.92517	-3.43563	0.727273	0.62358	0.413769
(2)B	BIN0302	dapsone-ethyl acetate-ethanol-10.00-0.68-0.32	-2.04182	-16.4615	-9.49782	-7.88557	-10.3667	-4.85436	-2.42973	-21.5248	-16.3993	-19.2684	-3.94227	-3.00353	-3.529	0.72449	0.617769	0.40776
(2)B	BIN0303	dapsone-ethyl acetate-ethanol-15.00-0.68-0.32	-2.02027	-16.5931	-9.5822	-7.98174	-10.4344	-4.86334	-2.43511	-21.3733	-16.3764	-19.2491	-4.02139	-3.08122	-3.62172	0.721815	0.61216	0.402043
(2)B	BIN0304	dapsone-ethyl acetate-ethanol-20.00-0.68-0.32	-1.99957	-16.7227	-9.66614	-8.07748	-10.5011	-4.87277	-2.44094	-21.223	-16.3513	-19.2275	-4.09921	-3.15824	-3.71379	0.719239	0.606744	0.396595
(2)B	BIN0305	dapsone-ethyl acetate-ethanol-25.00-0.68-0.32	-1.98047	-16.8501	-9.74964	-8.17274	-10.5669	-4.88264	-2.44715	-21.0739	-16.324	-19.2037	-4.17579	-3.2346	-3.80521	0.716756	0.601515	0.391396
(2)B	BIN0306	dapsone-ethyl acetate-ethanol-30.00-0.68-0.32	-1.96098	-16.9755	-9.8327	-8.26765	-10.6317	-4.89294	-2.45383	-20.9262	-16.2948	-19.178	-4.25117	-3.31029	-3.89602	0.714359	0.596465	0.386439
(2)B	BIN0307	dapsone-ethyl acetate-ethanol-35.00-0.68-0.32	-1.94119	-17.099	-9.91534	-8.36224	-10.6956	-4.90364	-2.46096	-20.7802	-16.2638	-19.1507	-4.32539	-3.38531	-3.98622	0.712044	0.591588	0.381711
(2)B	BIN0308	dapsone-ethyl acetate-ethanol-40.00-0.68-0.32	-1.92445	-17.2206	-9.99755	-8.45623	-10.7585	-4.91475	-2.46827	-20.6358	-16.2312	-19.1217	-4.39851	-3.45968	-4.07579	0.709804	0.586876	0.377177
(2)B	BIN0309	dapsone-ethyl acetate-ethanol-45.00-0.68-0.32	-1.90588	-17.3404	-10.0793	-8.55003	-10.8206	-4.92624	-2.47607	-20.4931	-16.1971	-19.0915	-4.47057	-3.5334	-4.16481	0.707637	0.582322	0.372853
(2)B	BIN0310	dapsone-ethyl acetate-ethanol-50.00-0.68-0.32	-1.88907	-17.4585	-10.1607	-8.64334	-10.8817	-4.93809	-2.48408	-20.3522	-16.1617	-19.0601	-4.5416	-3.60648	-4.25325	0.705536	0.577921	0.368704
(2)B	BIN0311	dapsone-ethyl acetate-ethanol-05.00-0.82-0.18	-2.03815	-16.1464	-9.24488	-6.90404	-10.1945	-4.61439	-1.76039	-21.3983	-16.6475	-18.4924	-3.8121	-2.96574	-3.29442	0.727835	0.608748	0.34826
(2)B	BIN0312	dapsone-ethyl acetate-ethanol-10.00-0.82-0.18	-2.01782	-16.2773	-9.32817	-6.99476	-10.261	-4.62667	-1.76628	-21.2479	-16.6043	-18.4654	-3.89154	-3.04107	-3.38194	0.725029	0.603394	0.343086
(2)B	BIN0313	dapsone-ethyl acetate-ethanol-15.00-0.82-0.18	-2.00022	-16.4062	-9.41108	-7.08498	-10.3266	-4.6394	-1.77246	-21.0986	-16.5597	-18.4367	-3.9697	-3.11571	-3.46886	0.722327	0.598237	0.33817
(2)B	BIN0314	dapsone-ethyl acetate-ethanol-20.00-0.82-0.18	-1.98172	-16.5331	-9.49359	-7.17507	-10.3914	-4.65255	-1.7792	-20.9507	-16.5139	-18.4065	-4.04663	-3.18966	-3.55522	0.719724	0.593271	0.333532
(2)B	BIN0315	dapsone-ethyl acetate-ethanol-25.00-0.82-0.18	-1.96497	-16.6581	-9.57573	-7.26474	-10.4553	-4.66611	-1.78625	-20.8043	-16.4669	-18.3749	-4.12238	-3.26292	-3.64099	0.717212	0.588484	0.329127
(2)B	BIN0316	dapsone-ethyl acetate-ethanol-30.00-0.82-0.18	-1.94692	-16.7812	-9.65745	-7.35434	-10.5182	-4.68007	-1.79387	-20.6595	-16.4189	-18.3423	-4.19698	-3.3355	-3.72624	0.714786	0.583872	0.32497
(2)B	BIN0317	dapsone-ethyl acetate-ethanol-35.00-0.82-0.18	-1.93033	-16.9025	-9.73881	-7.44355	-10.5803	-4.69439	-1.80177	-20.5164	-16.37	-18.3085	-4.27049	-3.40742	-3.81092	0.712441	0.579425	0.321017
(2)B	BIN0318	dapsone-ethyl acetate-ethanol-40.00-0.82-0.18	-1.914	-17.022	-9.8198	-7.53252	-10.6416	-4.70907	-1.81005	-20.3751	-16.3204	-18.2739	-4.34295	-3.47869	-3.89508	0.710171	0.575135	0.317268
(2)B	BIN0319	dapsone-ethyl acetate-ethanol-45.00-0.82-0.18	-1.89825	-17.1399	-9.90041	-7.6212	-10.702	-4.72408	-1.81865	-20.2356	-16.2701	-18.2384	-4.41439	-3.54932	-3.97871	0.707973	0.570996	0.313703
(2)B	BIN0320	dapsone-ethyl acetate-ethanol-50.00-0.82-0.18	-1.88273	-17.2562	-9.98066	-7.70966	-10.7615	-4.7394	-1.82758	-20.0979	-16.2193	-18.2023	-4.48485	-3.61933	-4.06185	0.705842	0.567	0.310316
(2)B	BIN0341	dapsone-ethanol-water-05.00-0.04-0.96	-4.93293	-21.3922	-7.23344	-8.3523	-11.8955	-0.274165	-1.29762	-34.1423	-25.0199	-25.3629	-6.08245	-4.45729	-4.5184	0.661671	0.0579452	0.223111
(2)B	BIN0342	dapsone-ethanol-water-10.00-0.04-0.96	-4.74136	-21.5454	-7.35582	-8.46723	-11.9628	-0.310186	-1.33427	-33.8429	-24.883	-25.1915	-6.19833	-4.55733	-4.61382	0.658703	0.0637257	0.22432
(2)B	BIN0343	dapsone-ethanol-water-15.00-0.04-0.96	-4.55564	-21.6962	-7.47765	-8.58161	-12.0329	-0.346788	-1.37088	-33.5358	-24.7471	-25.0242	-6.30976	-4.65616	-4.70831	0.656005	0.0693168	0.225503
(2)B	BIN0344	dapsone-ethanol-water-20.00-0.04-0.96	-4.37779	-21.8445	-7.59893	-8.69544	-12.1058	-0.383871	-1.40736	-33.2211	-24.6122	-24.8613	-6.41665	-4.75384	-4.80195	0.653574	0.0747163	0.226653
(2)B	BIN0345	dapsone-ethanol-water-25.00-0.04-0.96	-4.21084	-21.9904	-7.71966	-8.80872	-12.1816	-0.421343	-1.44365	-32.8989	-24.4787	-24.7026	-6.51892	-4.85045	-4.89481	0.651404	0.0799241	0.227761
(2)B	BIN0346	dapsone-ethanol-water-30.00-0.04-0.96	-4.05081	-22.1338	-7.83984	-8.92148	-12.2602	-0.45912	-1.47972	-32.5698	-24.3467	-24.5481	-6.61655	-4.94604	-4.98695	0.649488	0.084941	0.228822
(2)B	BIN0347	dapsone-ethanol-water-35.00-0.04-0.96	-3.89654	-22.2747	-7.95946	-9.03371	-12.3417	-0.497125	-1.5155	-32.234	-24.2166	-24.3979	-6.70951	-5.04068	-5.07842	0.647818	0.0897693	0.229832
(2)B	BIN0348	dapsone-ethanol-water-40.00-0.04-0.96	-3.74136	-22.413	-8.07853	-9.14542	-12.426	-0.535288	-1.55096	-31.8922	-24.0883	-24.2518	-6.79781	-5.13441	-5.16928	0.646386	0.094412	0.230789
(2)B	BIN0349	dapsone-ethanol-water-45.00-0.04-0.96	-3.59808	-22.5489	-8.19705	-9.25663	-12.5129	-0.573547	-1.58607	-31.5448	-23.962	-24.1099	-6.88149	-5.22731	-5.25958	0.645182	0.0988728	0.23169
(2)B	BIN0350	dapsone-ethanol-water-50.00-0.04-0.96	-3.44672	-22.6823	-8.31503	-9.36735	-12.6024	-0.611844	-1.6208	-31.1925	-23.8378	-23.972	-6.9606	-5.31941	-5.34935	0.644196	0.103156	0.232534
(2)B	BIN0351	dapsone-ethanol-water-05.00-0.09-0.91	-4.41106	-20.8124	-7.3452	-8.59286	-11.6485	-0.407742	-1.34807	-32.9459	-24.9414	-26.0463	-5.86931	-4.44332	-4.64015	0.664952	0.0840522	0.225121
(2)B	BIN0352	dapsone-ethanol-water-10.00-0.09-0.91	-4.24359	-20.9593	-7.46639	-8.71159	-11.7192	-0.446317	-1.39063	-32.6334	-24.7928	-25.8554	-5.9768	-4.5408	-4.73541	0.66225	0.0894939	0.227003
(2)B	BIN0353	dapsone-ethanol-water-15.00-0.09-0.91	-4.08434	-21.1039	-7.58701	-8.82959	-11.7928	-0.485485	-1.43334	-32.3132	-24.6452	-25.6681	-6.07974	-4.637	-4.82945	0.659828	0.0947753	0.228866
(2)B	BIN0354	dapsone-ethanol-water-20.00-0.09-0.91	-3.94615	-21.246	-7.70703	-8.94687	-11.8695	-0.525153	-1.4761	-31.9857	-24.499	-25.4845	-6.17803	-4.73198	-4.92232	0.657679	0.0998935	0.230698
(2)B	BIN0355	dapsone-ethanol-water-25.00-0.09-0.91	-3.803	-21.3859	-7.82645	-9.06342	-11.9491	-0.565233	-1.51885	-31.651	-24.3543	-25.3046	-6.27165	-4.8258	-5.01411	0.655797	0.104847	0.232491
(2)B	BIN0356	dapsone-ethanol-water-30.00-0.09-0.91	-3.65365	-21.5233	-7.94528	-9.17926	-12.0318	-0.605642	-1.56153	-31.3098	-24.2112	-25.1286	-6.36059	-4.91851	-5.10487	0.654172	0.109635	0.234238
(2)B	BIN0357	dapsone-ethanol-water-35.00-0.09-0.91	-3.51527	-21.6585	-8.06349	-9.29437	-12.1173	-0.646309	-1.60406	-30.9626	-24.07	-24.9564	-6.44487	-5.01018	-5.19467	0.652796	0.11426	0.235935
(2)B	BIN0358	dapsone-ethanol-water-40.00-0.09-0.91	-3.38426	-21.7913	-8.1811	-9.40878	-12.2057	-0.687164	-1.6464	-30.6102	-23.9308	-24.7881	-6.52457	-5.10085	-5.28358	0.651656	0.118722	0.237576
(2)B	BIN0359	dapsone-ethanol-water-45.00-0.09-0.91	-3.26035	-21.9217	-8.2981	-9.52249	-12.2966	-0.728146	-1.68849	-30.2533	-23.7937	-24.6236	-6.59976	-5.19059	-5.37163	0.650739	0.123024	0.239159
(2)B	BIN0360	dapsone-ethanol-water-50.00-0.09-0.91	-3.13419	-22.0499	-8.41449	-9.63548	-12.39	-0.769193	-1.73029	-29.8929	-23.6587	-24.4629	-6.6706	-5.27943	-5.4589	0.650032	0.127168	0.24068
(2)B	BIN0361	dapsone-ethanol-water-05.00-0.14-0.86	-3.99353	-20.2448	-7.48147	-8.87206	-11.3816	-0.575293	-1.41895	-31.8647	-24.829	-26.7953	-5.6767	-4.42328	-4.77358	0.667218	0.115091	0.229139
(2)B	BIN0362	dapsone-ethanol-water-10.00-0.14-0.86	-3.85605	-20.3882	-7.60098	-8.99474	-11.4532	-0.616386	-1.46779	-31.5557	-24.6675	-26.5829	-5.77943	-4.51785	-4.86866	0.664622	0.120054	0.231643
(2)B	BIN0363	dapsone-ethanol-water-15.00-0.14-0.86	-3.72033	-20.5293	-7.71989	-9.11649	-11.5278	-0.658049	-1.51699	-31.239	-24.5075	-26.3734	-5.87763	-4.61109	-4.96216	0.66231	0.124887	0.234134
(2)B	BIN0364	dapsone-ethanol-water-20.00-0.14-0.86	-3.60642	-20.6681	-7.83819	-9.23733	-11.6054	-0.700199	-1.56645	-30.9149	-24.3493	-26.1671	-5.97121	-4.70306	-5.05417	0.660275	0.129588	0.236601
(2)B	BIN0365	dapsone-ethanol-water-25.00-0.14-0.86	-3.47782	-20.8047	-7.95585	-9.35722	-11.6861	-0.742748	-1.61606	-30.5837	-24.1929	-25.964	-6.06015	-4.79382	-5.14476	0.658512	0.134153	0.239033
(2)B	BIN0366	dapsone-ethanol-water-30.00-0.14-0.86	-3.36361	-20.939	-8.07287	-9.47619	-11.7699	-0.785629	-1.66574	-30.2459	-24.0384	-25.7643	-6.14446	-4.8834	-5.23402	0.657009	0.138583	0.24142
(2)B	BIN0367	dapsone-ethanol-water-35.00-0.14-0.86	-3.24703	-21.071	-8.18925	-9.59424	-11.8566	-0.828768	-1.71541	-29.9025	-23.886	-25.5681	-6.22421	-4.97188	-5.32201	0.655756	0.142875	0.243756
(2)B	BIN0368	dapsone-ethanol-water-40.00-0.14-0.86	-3.13277	-21.2009	-8.30496	-9.71135	-11.946	-0.872098	-1.76498	-29.5542	-23.7358	-25.3756	-6.29948	-5.05928	-5.40881	0.654738	0.147031	0.246032
(2)B	BIN0369	dapsone-ethanol-water-45.00-0.14-0.86	-3.02724	-21.3286	-8.42002	-9.82755	-12.038	-0.915564	-1.81438	-29.202	-23.5878	-25.1868	-6.37041	-5.14568	-5.4945	0.65394	0.151052	0.248243
(2)B	BIN0370	dapsone-ethanol-water-50.00-0.14-0.86	-2.92191	-21.4542	-8.53441	-9.94283	-12.1323	-0.959098	-1.86352	-28.8469	-23.4421	-25.0018	-6.43719	-5.23111	-5.57914	0.653345	0.154938	0.250383
(2)B	BIN0371	dapsone-ethanol-water-05.00-0.21-0.79	-3.69616	-19.6975	-7.64509	-9.17248	-11.1078	-0.788864	-1.51588	-30.8817	-24.6494	-27.5269	-5.50157	-4.39128	-4.90392	0.668766	0.152286	0.236125
(2)B	BIN0372	dapsone-ethanol-water-10.00-0.21-0.79	-3.57725	-19.84	-7.7623	-9.29889	-11.1787	-0.83187	-1.57088	-30.589	-24.4762	-27.293	-5.60238	-4.48281	-4.99871	0.666149	0.156523	0.239114
(2)B	BIN0373	dapsone-ethanol-water-15.00-0.21-0.79	-3.46433	-19.9801	-7.87892	-9.42417	-11.2527	-0.875388	-1.62648	-30.2879	-24.3052	-27.0612	-5.69866	-4.57302	-5.09157	0.663823	0.160669	0.242106
(2)B	BIN0374	dapsone-ethanol-water-20.00-0.21-0.79	-3.35086	-20.1181	-7.99491	-9.54829	-11.3299	-0.919344	-1.68254	-29.9784	-24.1363	-26.8318	-5.79033	-4.66193	-5.18257	0.661784	0.164719	0.245085
(2)B	BIN0375	dapsone-ethanol-water-25.00-0.21-0.79	-3.2398	-20.2538	-8.11026	-9.67126	-11.4103	-0.963672	-1.73893	-29.6612	-23.9698	-26.6052	-5.87736	-4.74961	-5.27182	0.660026	0.168672	0.248037
(2)B	BIN0376	dapsone-ethanol-water-30.00-0.21-0.79	-3.13501	-20.3873	-8.22494	-9.79309	-11.4938	-1.00831	-1.79552	-29.3368	-23.8055	-26.3815	-5.95976	-4.83608	-5.35941	0.658536	0.172526	0.250949
(2)B	BIN0377	dapsone-ethanol-water-35.00-0.21-0.79	-3.03602	-20.5186	-8.33895	-9.91377	-11.5803	-1.0532	-1.85221	-29.0061	-23.6435	-26.1611	-6.03763	-4.9214	-5.44544	0.657303	0.176279	0.253809
(2)B	BIN0378	dapsone-ethanol-water-40.00-0.21-0.79	-2.94348	-20.6477	-8.45229	-10.0333	-11.6696	-1.09828	-1.90888	-28.6703	-23.484	-25.9443	-6.11107	-5.00561	-5.53002	0.656309	0.179931	0.256607
(2)B	BIN0379	dapsone-ethanol-water-45.00-0.21-0.79	-2.84224	-20.7748	-8.56491	-10.1517	-11.7615	-1.14347	-1.96537	-28.3304	-23.3269	-25.731	-6.18028	-5.08876	-5.61323	0.655536	0.183477	0.259332
(2)B	BIN0380	dapsone-ethanol-water-50.00-0.21-0.79	-2.75178	-20.8997	-8.67685	-10.269	-11.8555	-1.18873	-2.0216	-27.9878	-23.1723	-25.5218	-6.24547	-5.17089	-5.69519	0.654964	0.186919	0.261975
(2)B	BIN0381	dapsone-ethanol-water-05.00-0.28-0.72	-3.43522	-19.1779	-7.84309	-9.47562	-10.8405	-1.06463	-1.64718	-29.9745	-24.3698	-28.1447	-5.33996	-4.34148	-5.01397	0.669975	0.196931	0.247282
(2)B	BIN0382	dapsone-ethanol-water-10.00-0.28-0.72	-3.32901	-19.3218	-7.95736	-9.60514	-10.9106	-1.10809	-1.70752	-29.7057	-24.1896	-27.892	-5.44061	-4.43032	-5.10842	0.667266	0.200073	0.250519
(2)B	BIN0383	dapsone-ethanol-water-15.00-0.28-0.72	-3.22534	-19.4633	-8.07106	-9.7333	-10.984	-1.15201	-1.76871	-29.4265	-24.012	-27.6404	-5.53659	-4.51785	-5.20054	0.664868	0.203181	0.253788
(2)B	BIN0384	dapsone-ethanol-water-20.00-0.28-0.72	-3.12558	-19.6024	-8.18414	-9.86009	-11.0609	-1.19635	-1.83059	-29.1371	-23.8369	-27.3904	-5.62782	-4.6041	-5.29046	0.662777	0.206251	0.257068
(2)B	BIN0385	dapsone-ethanol-water-25.00-0.28-0.72	-3.03147	-19.7393	-8.29659	-9.98552	-11.1412	-1.24106	-1.89299	-28.8382	-23.6644	-27.1425	-5.71429	-4.68909	-5.37828	0.660983	0.209279	0.260338
(2)B	BIN0386	dapsone-ethanol-water-30.00-0.28-0.72	-2.93968	-19.8739	-8.40838	-10.1096	-11.2247	-1.28609	-1.95572	-28.5309	-23.4943	-26.8971	-5.79605	-4.77286	-5.46414	0.659472	0.212263	0.263579
(2)B	BIN0387	dapsone-ethanol-water-35.00-0.28-0.72	-2.8471	-20.0062	-8.5195	-10.2323	-11.3114	-1.33138	-2.01862	-28.2162	-23.3267	-26.6547	-5.8732	-4.85545	-5.54817	0.658229	0.215196	0.266774
(2)B	BIN0388	dapsone-ethanol-water-40.00-0.28-0.72	-2.76371	-20.1363	-8.62993	-10.3536	-11.4008	-1.3769	-2.08152	-27.8955	-23.1615	-26.4158	-5.94592	-4.93688	-5.63052	0.657232	0.218079	0.269906
(2)B	BIN0389	dapsone-ethanol-water-45.00-0.28-0.72	-2.68256	-20.2642	-8.73967	-10.4736	-11.4928	-1.42257	-2.14425	-27.5702	-22.9989	-26.1807	-6.01444	-5.01721	-5.71132	0.656459	0.220904	0.272959
(2)B	BIN0390	dapsone-ethanol-water-50.00-0.28-0.72	-2.60398	-20.39	-8.8487	-10.5923	-11.5867	-1.46833	-2.20662	-27.2419	-22.8388	-25.95	-6.07902	-5.09648	-5.79073	0.655887	0.223667	0.275919
(2)B	BIN0391	dapsone-ethanol-water-05.00-0.37-0.63	-3.19409	-18.693	-8.08705	-9.75319	-10.5948	-1.42323	-1.8251	-29.1144	-23.9576	-28.5029	-5.18674	-4.26805	-5.0778	0.671342	0.250072	0.264396
(2)B	BIN0392	dapsone-ethanol-water-10.00-0.37-0.63	-3.10763	-18.8402	-8.19787	-9.8846	-10.6665	-1.46471	-1.88897	-28.8672	-23.7795	-28.2381	-5.28702	-4.35521	-5.17182	0.668598	0.251672	0.26753
(2)B	BIN0393	dapsone-ethanol-water-15.00-0.37-0.63	-3.0195	-18.9848	-8.30814	-10.0145	-10.7418	-1.50674	-1.95399	-28.6066	-23.6037	-27.9731	-5.38233	-4.44103	-5.26315	0.666194	0.253328	0.270743
(2)B	BIN0394	dapsone-ethanol-water-20.00-0.37-0.63	-2.93219	-19.1268	-8.41784	-10.1427	-10.8208	-1.54929	-2.01993	-28.3337	-23.4301	-27.7087	-5.47266	-4.52553	-5.35194	0.664119	0.255035	0.274005
(2)B	BIN0395	dapsone-ethanol-water-25.00-0.37-0.63	-2.84558	-19.2663	-8.52692	-10.2695	-10.9033	-1.59232	-2.08653	-28.0497	-23.2587	-27.4457	-5.55805	-4.60872	-5.43836	0.662357	0.256783	0.277284
(2)B	BIN0396	dapsone-ethanol-water-30.00-0.37-0.63	-2.76523	-19.4032	-8.63537	-10.3946	-10.989	-1.63582	-2.15359	-27.7561	-23.0894	-27.1848	-5.63864	-4.69062	-5.52259	0.660887	0.258569	0.280555
(2)B	BIN0397	dapsone-ethanol-water-35.00-0.37-0.63	-2.68508	-19.5377	-8.74316	-10.5183	-11.0776	-1.67969	-2.22083	-27.4544	-22.9222	-26.9267	-5.71463	-4.77125	-5.60479	0.659687	0.260379	0.28379
(2)B	BIN0398	dapsone-ethanol-water-40.00-0.37-0.63	-2.61243	-19.6697	-8.8503	-10.6404	-11.1688	-1.72392	-2.28805	-27.1464	-22.7571	-26.6722	-5.78626	-4.85067	-5.68517	0.65873	0.262209	0.286967
(2)B	BIN0399	dapsone-ethanol-water-45.00-0.37-0.63	-2.5373	-19.7994	-8.95671	-10.7611	-11.2621	-1.76836	-2.35498	-26.834	-22.5942	-26.4218	-5.85384	-4.92893	-5.76392	0.65799	0.264041	0.290061
(2)B	BIN0400	dapsone-ethanol-water-50.00-0.37-0.63	-2.46878	-19.9266	-9.06245	-10.8803	-11.357	-1.81299	-2.42141	-26.5189	-22.4337	-26.1763	-5.91769	-5.00608	-5.84125	0.657437	0.265871	0.293055
(2)B	BIN0401	dapsone-ethanol-water-05.00-0.48-0.52	-2.97881	-18.252	-8.3961	-9.95683	-10.4	-1.89033	-2.06723	-28.2295	-23.3894	-28.3646	-5.02909	-4.16682	-5.05315	0.674051	0.312083	0.290326
(2)B	BIN0402	dapsone-ethanol-water-10.00-0.48-0.52	-2.8986	-18.4035	-8.50338	-10.0879	-10.4793	-1.92702	-2.13148	-27.9861	-23.2257	-28.0997	-5.12565	-4.25379	-5.14647	0.671536	0.311774	0.292868
(2)B	BIN0403	dapsone-ethanol-water-15.00-0.48-0.52	-2.81844	-18.552	-8.61012	-10.2173	-10.5619	-1.96458	-2.19705	-27.7287	-23.0628	-27.8337	-5.21715	-4.33926	-5.23691	0.669363	0.311648	0.295542
(2)B	BIN0404	dapsone-ethanol-water-20.00-0.48-0.52	-2.7469	-18.6974	-8.71631	-10.3451	-10.6477	-2.00302	-2.26365	-27.4591	-22.9005	-27.5675	-5.30373	-4.42324	-5.32467	0.667508	0.311693	0.298307
(2)B	BIN0405	dapsone-ethanol-water-25.00-0.48-0.52	-2.67613	-18.8398	-8.82191	-10.4711	-10.7363	-2.04225	-2.33095	-27.1795	-22.7391	-27.3023	-5.38561	-4.50575	-5.40996	0.665944	0.311889	0.301121
(2)B	BIN0406	dapsone-ethanol-water-30.00-0.48-0.52	-2.60695	-18.9794	-8.92688	-10.5956	-10.8272	-2.08218	-2.39866	-26.8917	-22.5786	-27.0392	-5.46306	-4.58684	-5.49301	0.664642	0.312216	0.303949
(2)B	BIN0407	dapsone-ethanol-water-35.00-0.48-0.52	-2.54151	-19.1161	-9.03121	-10.7184	-10.9199	-2.12273	-2.46648	-26.598	-22.4192	-26.779	-5.53637	-4.66655	-5.57405	0.663571	0.312659	0.306756
(2)B	BIN0408	dapsone-ethanol-water-40.00-0.48-0.52	-2.47703	-19.25	-9.13486	-10.8397	-11.0141	-2.16379	-2.53412	-26.3002	-22.2611	-26.5227	-5.6059	-4.74496	-5.65331	0.662702	0.313195	0.309513
(2)B	BIN0409	dapsone-ethanol-water-45.00-0.48-0.52	-2.41319	-19.3812	-9.23781	-10.9594	-11.1092	-2.20521	-2.60128	-26.0003	-22.1047	-26.2711	-5.67197	-4.82213	-5.73105	0.662004	0.313804	0.312192
(2)B	BIN0410	dapsone-ethanol-water-50.00-0.48-0.52	-2.35448	-19.5098	-9.34009	-11.0777	-11.2048	-2.24693	-2.66774	-25.7	-21.95	-26.025	-5.73497	-4.89815	-5.80748	0.66145	0.314473	0.314769
(2)B	BIN0411	dapsone-ethanol-water-05.00-0.61-0.39	-2.80079	-17.8731	-8.80686	-10.0004	-10.3366	-2.50515	-2.39255	-27.0953	-22.6558	-27.3517	-4.82702	-4.03613	-4.87271	0.68167	0.382976	0.329314
(2)B	BIN0412	dapsone-ethanol-water-10.00-0.61-0.39	-2.72515	-18.0273	-8.91122	-10.1275	-10.4282	-2.53546	-2.45109	-26.8377	-22.5172	-27.1106	-4.91532	-4.12403	-4.96531	0.679648	0.380729	0.330496
(2)B	BIN0413	dapsone-ethanol-water-15.00-0.61-0.39	-2.65896	-18.1779	-9.01501	-10.2529	-10.521	-2.56706	-2.51076	-26.5725	-22.3771	-26.8684	-4.99962	-4.21025	-5.0553	0.677872	0.378773	0.331845
(2)B	BIN0414	dapsone-ethanol-water-20.00-0.61-0.39	-2.59414	-18.325	-9.11816	-10.3767	-10.6146	-2.59978	-2.57122	-26.302	-22.2357	-26.6264	-5.08023	-4.29482	-5.14289	0.676311	0.377075	0.333313
(2)B	BIN0415	dapsone-ethanol-water-25.00-0.61-0.39	-2.52739	-18.4688	-9.2206	-10.4991	-10.7085	-2.63343	-2.63216	-26.028	-22.0935	-26.3857	-5.15745	-4.37782	-5.22833	0.674937	0.375601	0.33486
(2)B	BIN0416	dapsone-ethanol-water-30.00-0.61-0.39	-2.46559	-18.6093	-9.32238	-10.6199	-10.8025	-2.66796	-2.69332	-25.7523	-21.9509	-26.1472	-5.23157	-4.45933	-5.31181	0.673722	0.374331	0.336449
(2)B	BIN0417	dapsone-ethanol-water-35.00-0.61-0.39	-2.40882	-18.7467	-9.42352	-10.7392	-10.8962	-2.70324	-2.75442	-25.4763	-21.8084	-25.9119	-5.3029	-4.53943	-5.39355	0.672643	0.373238	0.33805
(2)B	BIN0418	dapsone-ethanol-water-40.00-0.61-0.39	-2.3495	-18.8811	-9.52386	-10.8571	-10.9893	-2.73899	-2.81518	-25.2015	-21.6665	-25.6806	-5.3717	-4.61822	-5.47383	0.671676	0.372287	0.339628
(2)B	BIN0419	dapsone-ethanol-water-45.00-0.61-0.39	-2.29422	-19.0126	-9.62353	-10.9736	-11.0815	-2.77518	-2.87537	-24.929	-21.5256	-25.4541	-5.43825	-4.6958	-5.55281	0.670802	0.371461	0.341161
(2)B	BIN0420	dapsone-ethanol-water-50.00-0.61-0.39	-2.23897	-19.1413	-9.72244	-11.0888	-11.1725	-2.81156	-2.93476	-24.6596	-21.386	-25.233	-5.5028	-4.77228	-5.63074	0.670003	0.370731	0.342625
(2)B	BIN0421	dapsone-ethanol-water-05.00-0.78-0.22	-2.65463	-17.583	-9.39959	-9.73179	-10.5189	-3.34845	-2.76764	-25.3967	-21.7549	-25.0374	-4.52443	-3.87564	-4.46041	0.69924	0.463512	0.382903
(2)B	BIN0422	dapsone-ethanol-water-10.00-0.78-0.22	-2.58653	-17.7351	-9.50239	-9.84996	-10.608	-3.37051	-2.80911	-25.1707	-21.6559	-24.8661	-4.61001	-3.96629	-4.55423	0.697068	0.459398	0.381499
(2)B	BIN0423	dapsone-ethanol-water-15.00-0.78-0.22	-2.52346	-17.8837	-9.60446	-9.96695	-10.6957	-3.39369	-2.85155	-24.9451	-21.5539	-24.6934	-4.69342	-4.05537	-4.64606	0.695017	0.455586	0.380328
(2)B	BIN0424	dapsone-ethanol-water-20.00-0.78-0.22	-2.46294	-18.0289	-9.70573	-10.0828	-10.782	-3.41784	-2.89478	-24.7207	-21.4494	-24.5199	-4.7748	-4.14295	-4.73603	0.693073	0.452048	0.379354
(2)B	BIN0425	dapsone-ethanol-water-25.00-0.78-0.22	-2.40099	-18.1709	-9.80613	-10.1976	-10.8668	-3.44277	-2.93862	-24.498	-21.3428	-24.3467	-4.85429	-4.22908	-4.8243	0.691225	0.448754	0.378546
(2)B	BIN0426	dapsone-ethanol-water-30.00-0.78-0.22	-2.34688	-18.3098	-9.90587	-10.3112	-10.9501	-3.46855	-2.98289	-24.2775	-21.2348	-24.1738	-4.93198	-4.31384	-4.91092	0.689463	0.445692	0.377877
(2)B	BIN0427	dapsone-ethanol-water-35.00-0.78-0.22	-2.29014	-18.4458	-10.0047	-10.4238	-11.0318	-3.49483	-3.02743	-24.0595	-21.1256	-24.0026	-5.00799	-4.39729	-4.99614	0.687778	0.442825	0.377317
(2)B	BIN0428	dapsone-ethanol-water-40.00-0.78-0.22	-2.23687	-18.5789	-10.1027	-10.5354	-11.112	-3.52164	-3.07204	-23.8443	-21.0158	-23.8332	-5.08241	-4.47952	-5.08005	0.686163	0.440141	0.376841
(2)B	BIN0429	dapsone-ethanol-water-45.00-0.78-0.22	-2.18622	-18.7092	-10.2	-10.646	-11.1907	-3.54886	-3.11657	-23.632	-20.9058	-23.6663	-5.15532	-4.5606	-5.16281	0.684613	0.437619	0.376426
(2)B	BIN0430	dapsone-ethanol-water-50.00-0.78-0.22	-2.1362	-18.8369	-10.2965	-10.7557	-11.2678	-3.5763	-3.16085	-23.4228	-20.7959	-23.5025	-5.2268	-4.64061	-5.24458	0.683121	0.435236	0.376049
(2)B	BIN0451	dapsone-n-propanol-water-05.00-0.03-0.97	-4.83654	-21.379	-7.24427	-8.34116	-11.8765	-0.266306	-1.31148	-34.1634	-25.0871	-25.273	-6.08621	-4.46926	-4.50239	0.661175	0.0562353	0.225578
(2)B	BIN0452	dapsone-n-propanol-water-10.00-0.03-0.97	-4.60502	-21.5324	-7.36705	-8.45555	-11.9434	-0.302351	-1.34755	-33.8653	-24.9504	-25.1033	-6.20243	-4.56966	-4.59767	0.65819	0.0620586	0.226661
(2)B	BIN0453	dapsone-n-propanol-water-15.00-0.03-0.97	-4.39019	-21.6833	-7.48928	-8.56939	-12.0131	-0.338973	-1.38355	-33.5595	-24.8145	-24.9379	-6.31421	-4.66885	-4.69206	0.655476	0.0676887	0.227722
(2)B	BIN0454	dapsone-n-propanol-water-20.00-0.03-0.97	-4.19084	-21.8317	-7.61094	-8.68271	-12.0856	-0.376073	-1.4194	-33.246	-24.6798	-24.7768	-6.42147	-4.76689	-4.78563	0.653027	0.0731238	0.22875
(2)B	BIN0455	dapsone-n-propanol-water-25.00-0.03-0.97	-4.00626	-21.9777	-7.73205	-8.7955	-12.161	-0.413557	-1.45506	-32.9252	-24.5463	-24.62	-6.52414	-4.86386	-4.87845	0.650838	0.0783636	0.229739
(2)B	BIN0456	dapsone-n-propanol-water-30.00-0.03-0.97	-3.83535	-22.1211	-7.8526	-8.90778	-12.2392	-0.451341	-1.49046	-32.5975	-24.4145	-24.4675	-6.62218	-4.95981	-4.97057	0.648903	0.0834095	0.230684
(2)B	BIN0457	dapsone-n-propanol-water-35.00-0.03-0.97	-3.67778	-22.2621	-7.9726	-9.01955	-12.3202	-0.489348	-1.52557	-32.2632	-24.2844	-24.3193	-6.71558	-5.0548	-5.06206	0.647213	0.0882637	0.231581
(2)B	BIN0458	dapsone-n-propanol-water-40.00-0.03-0.97	-3.53224	-22.4006	-8.09204	-9.13083	-12.404	-0.527507	-1.56035	-31.9228	-24.1562	-24.1752	-6.80434	-5.1489	-5.15295	0.645761	0.0929297	0.232427
(2)B	BIN0459	dapsone-n-propanol-water-45.00-0.03-0.97	-3.39837	-22.5365	-8.21093	-9.24162	-12.4904	-0.565758	-1.59478	-31.5768	-24.0301	-24.0353	-6.88849	-5.24216	-5.24331	0.644536	0.0974114	0.233221
(2)B	BIN0460	dapsone-n-propanol-water-50.00-0.03-0.97	-3.27548	-22.67	-8.32928	-9.35194	-12.5793	-0.604042	-1.62883	-31.226	-23.906	-23.8994	-6.96808	-5.33463	-5.33316	0.643529	0.101713	0.233961
(2)B	BIN0461	dapsone-n-propanol-water-05.00-0.07-0.93	-4.12977	-20.8038	-7.36165	-8.55777	-11.6322	-0.388192	-1.37531	-32.9739	-25.0709	-25.8223	-5.8743	-4.46637	-4.60024	0.66445	0.0799643	0.230156
(2)B	BIN0462	dapsone-n-propanol-water-10.00-0.07-0.93	-3.92227	-20.9504	-7.48368	-8.67519	-11.7027	-0.426933	-1.41683	-32.6598	-24.9223	-25.6343	-5.98164	-4.56452	-4.69493	0.661756	0.0855328	0.231821
(2)B	BIN0463	dapsone-n-propanol-water-15.00-0.07-0.93	-3.72955	-21.0945	-7.6051	-8.79191	-11.7763	-0.46627	-1.45846	-32.3382	-24.7747	-25.4501	-6.08444	-4.66136	-4.78844	0.659339	0.0909328	0.233469
(2)B	BIN0464	dapsone-n-propanol-water-20.00-0.07-0.93	-3.55083	-21.2363	-7.72592	-8.90794	-11.8527	-0.506106	-1.5001	-32.0095	-24.6284	-25.2698	-6.18264	-4.75697	-4.88086	0.657193	0.0961615	0.235091
(2)B	BIN0465	dapsone-n-propanol-water-25.00-0.07-0.93	-3.3851	-21.3757	-7.84611	-9.02327	-11.9321	-0.546349	-1.54171	-31.674	-24.4835	-25.0933	-6.27621	-4.85141	-4.97223	0.655311	0.101218	0.236678
(2)B	BIN0466	dapsone-n-propanol-water-30.00-0.07-0.93	-3.23188	-21.5128	-7.96569	-9.13791	-12.0145	-0.586916	-1.5832	-31.3322	-24.3403	-24.9207	-6.36515	-4.94474	-5.06264	0.653684	0.106101	0.238225
(2)B	BIN0467	dapsone-n-propanol-water-35.00-0.07-0.93	-3.09018	-21.6475	-8.08464	-9.25186	-12.0996	-0.62773	-1.62454	-30.9848	-24.199	-24.752	-6.44948	-5.03701	-5.15212	0.652302	0.110813	0.239726
(2)B	BIN0468	dapsone-n-propanol-water-40.00-0.07-0.93	-2.9594	-21.7799	-8.20297	-9.36513	-12.1874	-0.668722	-1.66567	-30.6323	-24.0595	-24.5871	-6.52927	-5.12829	-5.24075	0.651152	0.115356	0.241177
(2)B	BIN0469	dapsone-n-propanol-water-45.00-0.07-0.93	-2.83923	-21.91	-8.32067	-9.47772	-12.2778	-0.709827	-1.70655	-30.2756	-23.9222	-24.4261	-6.60463	-5.21863	-5.32856	0.650223	0.119732	0.242576
(2)B	BIN0470	dapsone-n-propanol-water-50.00-0.07-0.93	-2.72862	-22.0377	-8.43776	-9.58963	-12.3705	-0.750987	-1.74713	-29.9156	-23.787	-24.2689	-6.67566	-5.30807	-5.41561	0.6495	0.123944	0.243919
(2)B	BIN0471	dapsone-n-propanol-water-05.00-0.11-0.89	-3.67757	-20.2526	-7.50375	-8.81904	-11.3847	-0.540127	-1.45952	-31.8818	-25.0355	-26.4588	-5.67974	-4.46007	-4.71364	0.667159	0.108021	0.23643
(2)B	BIN0472	dapsone-n-propanol-water-10.00-0.11-0.89	-3.48959	-20.3945	-7.62464	-8.93972	-11.4568	-0.581807	-1.50721	-31.5654	-24.8732	-26.2494	-5.7812	-4.55552	-4.80757	0.664624	0.113251	0.23868
(2)B	BIN0473	dapsone-n-propanol-water-15.00-0.11-0.89	-3.3148	-20.5341	-7.74487	-9.05951	-11.5317	-0.62407	-1.55519	-31.242	-24.7121	-26.0431	-5.87818	-4.64959	-4.90001	0.662366	0.118337	0.240921
(2)B	BIN0474	dapsone-n-propanol-water-20.00-0.11-0.89	-3.15237	-20.6715	-7.86444	-9.1784	-11.6097	-0.666819	-1.60337	-30.9119	-24.5527	-25.8401	-5.97063	-4.74235	-4.99102	0.660379	0.123276	0.243141
(2)B	BIN0475	dapsone-n-propanol-water-25.00-0.11-0.89	-3.0017	-20.8066	-7.98332	-9.29638	-11.6905	-0.709966	-1.65165	-30.5755	-24.395	-25.6405	-6.05854	-4.83386	-5.08067	0.658655	0.128064	0.245332
(2)B	BIN0476	dapsone-n-propanol-water-30.00-0.11-0.89	-2.86201	-20.9395	-8.10151	-9.41345	-11.7742	-0.753425	-1.69997	-30.2335	-24.2391	-25.4444	-6.14194	-4.92418	-5.16904	0.657184	0.132701	0.247484
(2)B	BIN0477	dapsone-n-propanol-water-35.00-0.11-0.89	-2.73259	-21.0702	-8.219	-9.52959	-11.8606	-0.79712	-1.74823	-29.8866	-24.0853	-25.2519	-6.22089	-5.01335	-5.25618	0.655953	0.137187	0.24959
(2)B	BIN0478	dapsone-n-propanol-water-40.00-0.11-0.89	-2.61314	-21.1986	-8.33579	-9.64482	-11.9496	-0.840979	-1.79637	-29.5355	-23.9336	-25.0629	-6.29549	-5.10145	-5.34216	0.654949	0.141521	0.251644
(2)B	BIN0479	dapsone-n-propanol-water-45.00-0.11-0.89	-2.50293	-21.325	-8.45186	-9.75913	-12.0409	-0.884932	-1.84431	-29.1812	-23.7842	-24.8776	-6.36589	-5.18852	-5.42706	0.654156	0.145705	0.25364
(2)B	BIN0480	dapsone-n-propanol-water-50.00-0.11-0.89	-2.40132	-21.4491	-8.56724	-9.87252	-12.1344	-0.928918	-1.89198	-28.8248	-23.6371	-24.6961	-6.43226	-5.27461	-5.51093	0.653559	0.14974	0.255573
(2)B	BIN0481	dapsone-n-propanol-water-05.00-0.17-0.83	-3.38934	-19.7309	-7.67525	-9.11654	-11.1422	-0.733639	-1.56989	-30.8779	-24.9564	-27.1316	-5.50089	-4.44597	-4.83349	0.669479	0.14164	0.245165
(2)B	BIN0482	dapsone-n-propanol-water-10.00-0.17-0.83	-3.21789	-19.8702	-7.79447	-9.24049	-11.2141	-0.778151	-1.62418	-30.5709	-24.7795	-26.8985	-5.59905	-4.53837	-4.92646	0.666983	0.146365	0.247942
(2)B	BIN0483	dapsone-n-propanol-water-15.00-0.17-0.83	-3.05814	-20.0074	-7.913	-9.36331	-11.2888	-0.823189	-1.67896	-30.257	-24.6046	-26.6679	-5.69285	-4.62935	-5.01756	0.664765	0.150973	0.250722
(2)B	BIN0484	dapsone-n-propanol-water-20.00-0.17-0.83	-2.90939	-20.1423	-8.03079	-9.48499	-11.3664	-0.868659	-1.73412	-29.9364	-24.4316	-26.4399	-5.78222	-4.71897	-5.10687	0.662818	0.155461	0.25349
(2)B	BIN0485	dapsone-n-propanol-water-25.00-0.17-0.83	-2.77109	-20.2751	-8.14784	-9.60551	-11.447	-0.914477	-1.78955	-29.6096	-24.2608	-26.2149	-5.86715	-4.80728	-5.19448	0.661135	0.159824	0.256234
(2)B	BIN0486	dapsone-n-propanol-water-30.00-0.17-0.83	-2.64245	-20.4057	-8.26412	-9.72486	-11.5303	-0.960557	-1.84511	-29.2773	-24.0923	-25.9929	-5.94768	-4.89434	-5.28046	0.659705	0.16406	0.258942
(2)B	BIN0487	dapsone-n-propanol-water-35.00-0.17-0.83	-2.52302	-20.5343	-8.37963	-9.84303	-11.6163	-1.00682	-1.90071	-28.9402	-23.926	-25.7742	-6.02391	-4.9802	-5.3649	0.658514	0.168168	0.261604
(2)B	BIN0488	dapsone-n-propanol-water-40.00-0.17-0.83	-2.41229	-20.6607	-8.49435	-9.96002	-11.7048	-1.0532	-1.95623	-28.5993	-23.7622	-25.559	-6.09595	-5.06492	-5.4479	0.657546	0.172145	0.264208
(2)B	BIN0489	dapsone-n-propanol-water-45.00-0.17-0.83	-2.30972	-20.7851	-8.60827	-10.0758	-11.7956	-1.09962	-2.01155	-28.2557	-23.601	-25.3474	-6.16398	-5.14855	-5.52953	0.656786	0.175991	0.266746
(2)B	BIN0490	dapsone-n-propanol-water-50.00-0.17-0.83	-2.21488	-20.9075	-8.7214	-10.1905	-11.8882	-1.14601	-2.06657	-27.9104	-23.4423	-25.1397	-6.22822	-5.23116	-5.60991	0.656212	0.179705	0.269208
(2)B	BIN0491	dapsone-n-propanol-water-05.00-0.23-0.77	-3.08407	-19.2389	-7.88721	-9.44414	-10.9096	-0.987825	-1.71647	-29.9452	-24.8045	-27.7824	-5.33473	-4.41893	-4.94943	0.671595	0.182702	0.2575
(2)B	BIN0492	dapsone-n-propanol-water-10.00-0.23-0.77	-2.95156	-19.3777	-8.00411	-9.57113	-10.9802	-1.03447	-1.77736	-29.6573	-24.6146	-27.5252	-5.43173	-4.50817	-5.04124	0.669038	0.186639	0.260663
(2)B	BIN0493	dapsone-n-propanol-water-15.00-0.23-0.77	-2.82565	-19.5143	-8.12028	-9.69674	-11.0537	-1.08156	-1.83899	-29.3616	-24.4273	-27.2696	-5.52438	-4.59599	-5.13078	0.666767	0.190498	0.263852
(2)B	BIN0494	dapsone-n-propanol-water-20.00-0.23-0.77	-2.70465	-19.6487	-8.23568	-9.82096	-11.1302	-1.12901	-1.90121	-29.0583	-24.2424	-27.016	-5.61261	-4.68242	-5.21815	0.664775	0.194274	0.267048
(2)B	BIN0495	dapsone-n-propanol-water-25.00-0.23-0.77	-2.58653	-19.7809	-8.35026	-9.94374	-11.2097	-1.17672	-1.96383	-28.748	-24.0602	-26.7647	-5.69642	-4.76752	-5.30343	0.663056	0.19796	0.27023
(2)B	BIN0496	dapsone-n-propanol-water-30.00-0.23-0.77	-2.47795	-19.911	-8.46404	-10.0651	-11.2921	-1.22466	-2.02672	-28.4314	-23.8805	-26.5162	-5.77583	-4.85133	-5.38676	0.661597	0.201557	0.273383
(2)B	BIN0497	dapsone-n-propanol-water-35.00-0.23-0.77	-2.36391	-20.0391	-8.5769	-10.1849	-11.3772	-1.27263	-2.08965	-28.1094	-23.7036	-26.2706	-5.85096	-4.93391	-5.46822	0.660383	0.205047	0.276486
(2)B	BIN0498	dapsone-n-propanol-water-40.00-0.23-0.77	-2.26082	-20.165	-8.68891	-10.3033	-11.4647	-1.32066	-2.1525	-27.7831	-23.5294	-26.0285	-5.92197	-5.0153	-5.54796	0.659397	0.208439	0.279529
(2)B	BIN0499	dapsone-n-propanol-water-45.00-0.23-0.77	-2.16399	-20.2889	-8.80003	-10.4202	-11.5545	-1.36865	-2.21509	-27.4539	-23.3581	-25.7901	-5.98907	-5.09557	-5.62612	0.658617	0.211727	0.282494
(2)B	BIN0500	dapsone-n-propanol-water-50.00-0.23-0.77	-2.0653	-20.4108	-8.91015	-10.5355	-11.646	-1.41637	-2.27715	-27.123	-23.1898	-25.5558	-6.0525	-5.1748	-5.70278	0.658023	0.214889	0.28536
(2)B	BIN0501	dapsone-n-propanol-water-05.00-0.31-0.69	-2.90553	-18.7829	-8.15492	-9.78346	-10.6924	-1.32798	-1.91342	-29.0866	-24.5441	-28.2943	-5.18177	-4.37253	-5.04062	0.673573	0.232958	0.275152
(2)B	BIN0502	dapsone-n-propanol-water-10.00-0.31-0.69	-2.79561	-18.9232	-8.26884	-9.91288	-10.7621	-1.3751	-1.98003	-28.8224	-24.3466	-28.0164	-5.27882	-4.45908	-5.13121	0.670916	0.235697	0.278437
(2)B	BIN0503	dapsone-n-propanol-water-15.00-0.31-0.69	-2.69854	-19.0611	-8.38205	-10.0407	-10.835	-1.42266	-2.04773	-28.5481	-24.152	-27.739	-5.37132	-4.54419	-5.21909	0.668566	0.238427	0.281792
(2)B	BIN0504	dapsone-n-propanol-water-20.00-0.31-0.69	-2.58804	-19.1968	-8.49439	-10.1668	-10.9111	-1.47048	-2.11621	-28.2641	-23.9601	-27.4625	-5.45922	-4.6279	-5.30438	0.666518	0.241127	0.285181
(2)B	BIN0505	dapsone-n-propanol-water-25.00-0.31-0.69	-2.4786	-19.3301	-8.60587	-10.2913	-10.9905	-1.51853	-2.18526	-27.9713	-23.7711	-27.1877	-5.54251	-4.71024	-5.38724	0.664761	0.243793	0.288579
(2)B	BIN0506	dapsone-n-propanol-water-30.00-0.31-0.69	-2.387	-19.4612	-8.71659	-10.4141	-11.0729	-1.5669	-2.25475	-27.6706	-23.5847	-26.9153	-5.62128	-4.79123	-5.46785	0.663279	0.246441	0.291968
(2)B	BIN0507	dapsone-n-propanol-water-35.00-0.31-0.69	-2.28042	-19.5901	-8.82622	-10.5351	-11.1581	-1.61516	-2.32423	-27.3634	-23.4011	-26.6457	-5.69569	-4.87094	-5.54631	0.662053	0.249019	0.295308
(2)B	BIN0508	dapsone-n-propanol-water-40.00-0.31-0.69	-2.18329	-19.7168	-8.93494	-10.6544	-11.2458	-1.66347	-2.39359	-27.0511	-23.2204	-26.3798	-5.76595	-4.94943	-5.62285	0.66106	0.25155	0.298585
(2)B	BIN0509	dapsone-n-propanol-water-45.00-0.31-0.69	-2.08587	-19.8414	-9.04258	-10.7719	-11.3355	-1.71157	-2.46248	-26.7354	-23.0426	-26.118	-5.83233	-5.02675	-5.69764	0.660276	0.254005	0.30177
(2)B	BIN0510	dapsone-n-propanol-water-50.00-0.31-0.69	-1.99525	-19.9638	-9.14924	-10.8877	-11.4269	-1.75945	-2.53072	-26.4178	-22.868	-25.861	-5.89513	-5.10299	-5.77089	0.659674	0.256389	0.304847
(2)B	BIN0511	dapsone-n-propanol-water-05.00-0.41-0.59	-2.80855	-18.371	-8.50196	-10.0939	-10.4987	-1.78808	-2.18177	-28.3023	-24.1376	-28.4457	-5.04205	-4.30012	-5.06759	0.67556	0.293696	0.30096
(2)B	BIN0512	dapsone-n-propanol-water-10.00-0.41-0.59	-2.71399	-18.5147	-8.61247	-10.2244	-10.5713	-1.83283	-2.25177	-28.0539	-23.9436	-28.1567	-5.13807	-4.38528	-5.15691	0.672929	0.294757	0.303937
(2)B	BIN0513	dapsone-n-propanol-water-15.00-0.41-0.59	-2.61048	-18.6558	-8.72215	-10.3529	-10.6474	-1.87807	-2.32313	-27.7925	-23.7518	-27.8667	-5.22915	-4.4689	-5.24312	0.670637	0.2959	0.307038
(2)B	BIN0514	dapsone-n-propanol-water-20.00-0.41-0.59	-2.5085	-18.7942	-8.83098	-10.4796	-10.727	-1.92378	-2.39554	-27.5192	-23.562	-27.5766	-5.31532	-4.551	-5.32642	0.668668	0.297118	0.310224
(2)B	BIN0515	dapsone-n-propanol-water-25.00-0.41-0.59	-2.40805	-18.93	-8.93891	-10.6044	-10.8098	-1.96987	-2.46867	-27.2355	-23.3743	-27.2875	-5.39671	-4.63162	-5.40702	0.667003	0.298398	0.313454
(2)B	BIN0516	dapsone-n-propanol-water-30.00-0.41-0.59	-2.30856	-19.0633	-9.04585	-10.7274	-10.8954	-2.01621	-2.54217	-26.9431	-23.1887	-27.0006	-5.47349	-4.71077	-5.48516	0.665617	0.29972	0.316689
(2)B	BIN0517	dapsone-n-propanol-water-35.00-0.41-0.59	-2.21602	-19.1939	-9.15185	-10.8485	-10.9836	-2.06281	-2.61575	-26.644	-23.0052	-26.7167	-5.54595	-4.78853	-5.56108	0.664483	0.301081	0.319897
(2)B	BIN0518	dapsone-n-propanol-water-40.00-0.41-0.59	-2.12709	-19.3222	-9.25683	-10.9678	-11.0738	-2.10946	-2.68904	-26.3401	-22.8241	-26.437	-5.61439	-4.86495	-5.63504	0.66357	0.302457	0.323044
(2)B	BIN0519	dapsone-n-propanol-water-45.00-0.41-0.59	-2.03801	-19.448	-9.36063	-11.0852	-11.1655	-2.15593	-2.76166	-26.0333	-22.6456	-26.1622	-5.67917	-4.94014	-5.70728	0.66285	0.30382	0.326093
(2)B	BIN0520	dapsone-n-propanol-water-50.00-0.41-0.59	-1.94808	-19.5714	-9.46316	-11.2006	-11.2581	-2.20195	-2.83322	-25.7256	-22.4701	-25.8932	-5.74067	-5.0142	-5.77807	0.66229	0.305142	0.329012
(2)B	BIN0521	dapsone-n-propanol-water-05.00-0.55-0.45	-2.75622	-18.0106	-8.98313	-10.2959	-10.3667	-2.43375	-2.56317	-27.4813	-23.5462	-27.8005	-4.89579	-4.19475	-4.95265	0.679226	0.367165	0.341037
(2)B	BIN0522	dapsone-n-propanol-water-10.00-0.55-0.45	-2.64801	-18.1587	-9.09021	-10.4241	-10.4507	-2.47274	-2.63134	-27.2222	-23.3709	-27.5216	-4.98574	-4.28038	-5.04058	0.677015	0.366162	0.342983
(2)B	BIN0523	dapsone-n-propanol-water-15.00-0.55-0.45	-2.54867	-18.3035	-9.19647	-10.5504	-10.5375	-2.51276	-2.701	-26.9511	-23.1952	-27.2408	-5.07085	-4.36418	-5.12535	0.67512	0.365389	0.345116
(2)B	BIN0524	dapsone-n-propanol-water-20.00-0.55-0.45	-2.45284	-18.445	-9.30179	-10.6749	-10.6266	-2.55365	-2.77171	-26.6703	-23.0194	-26.9595	-5.15137	-4.4462	-5.20723	0.67351	0.364815	0.347379
(2)B	BIN0525	dapsone-n-propanol-water-25.00-0.55-0.45	-2.35507	-18.5835	-9.40602	-10.7975	-10.7176	-2.59516	-2.84304	-26.3822	-22.8437	-26.6794	-5.22763	-4.52649	-5.28652	0.672151	0.364404	0.349716
(2)B	BIN0526	dapsone-n-propanol-water-30.00-0.55-0.45	-2.25932	-18.7188	-9.50912	-10.9183	-10.8099	-2.63713	-2.91457	-26.089	-22.6686	-26.4018	-5.29999	-4.60513	-5.36352	0.671011	0.364131	0.352082
(2)B	BIN0527	dapsone-n-propanol-water-35.00-0.55-0.45	-2.1666	-18.8512	-9.61106	-11.0373	-10.9031	-2.67939	-2.98592	-25.793	-22.4945	-26.128	-5.36881	-4.68222	-5.43853	0.670056	0.363967	0.354435
(2)B	BIN0528	dapsone-n-propanol-water-40.00-0.55-0.45	-2.08502	-18.9806	-9.71205	-11.1545	-10.9966	-2.722	-3.05683	-25.4961	-22.3217	-25.8589	-5.43449	-4.75788	-5.51182	0.669255	0.36391	0.356746
(2)B	BIN0529	dapsone-n-propanol-water-45.00-0.55-0.45	-2.00318	-19.1073	-9.81172	-11.2701	-11.0899	-2.76442	-3.12681	-25.2001	-22.1509	-25.5958	-5.4974	-4.83222	-5.58373	0.668578	0.363901	0.358968
(2)B	BIN0530	dapsone-n-propanol-water-50.00-0.55-0.45	-1.92555	-19.2314	-9.9102	-11.3841	-11.1828	-2.80659	-3.19559	-24.9067	-21.9824	-25.3396	-5.55793	-4.90537	-5.65453	0.667999	0.363927	0.361078
(2)B	BIN0531	dapsone-n-propanol-water-05.00-0.73-0.27	-2.64878	-17.7375	-9.72379	-10.1948	-10.4566	-3.40022	-3.10015	-26.1762	-22.7344	-25.5067	-4.66328	-4.05012	-4.54402	0.691579	0.456385	0.405558
(2)B	BIN0532	dapsone-n-propanol-water-10.00-0.73-0.27	-2.54607	-17.8866	-9.82864	-10.3146	-10.5514	-3.43115	-3.1532	-25.9055	-22.594	-25.292	-4.7446	-4.13809	-4.63223	0.689815	0.453301	0.405013
(2)B	BIN0533	dapsone-n-propanol-water-15.00-0.73-0.27	-2.44916	-18.032	-9.93232	-10.4329	-10.6455	-3.46313	-3.20731	-25.6342	-22.4508	-25.0759	-4.82308	-4.22412	-4.71804	0.688201	0.450503	0.40469
(2)B	BIN0534	dapsone-n-propanol-water-20.00-0.73-0.27	-2.35813	-18.1738	-10.0348	-10.5498	-10.7384	-3.49597	-3.26221	-25.3637	-22.3054	-24.8598	-4.899	-4.30829	-4.80166	0.686712	0.447956	0.404546
(2)B	BIN0535	dapsone-n-propanol-water-25.00-0.73-0.27	-2.27124	-18.3121	-10.136	-10.6654	-10.83	-3.52944	-3.31758	-25.0953	-22.1586	-24.6447	-4.97264	-4.39072	-4.88334	0.685328	0.445627	0.404538
(2)B	BIN0536	dapsone-n-propanol-water-30.00-0.73-0.27	-2.18842	-18.4472	-10.2359	-10.7796	-10.92	-3.56333	-3.37315	-24.8301	-22.0109	-24.4317	-5.04423	-4.47152	-4.96329	0.684029	0.443485	0.404627
(2)B	BIN0537	dapsone-n-propanol-water-35.00-0.73-0.27	-2.10502	-18.5792	-10.3343	-10.8927	-11.0083	-3.59723	-3.42862	-24.5688	-21.863	-24.2222	-5.11399	-4.55078	-5.04185	0.6828	0.441486	0.404773
(2)B	BIN0538	dapsone-n-propanol-water-40.00-0.73-0.27	-2.02655	-18.7081	-10.4313	-11.0046	-11.0948	-3.63114	-3.48378	-24.312	-21.7154	-24.0167	-5.1821	-4.62865	-5.11915	0.681628	0.439617	0.404952
(2)B	BIN0539	dapsone-n-propanol-water-45.00-0.73-0.27	-1.95546	-18.8342	-10.5272	-11.1153	-11.1794	-3.66507	-3.53842	-24.0603	-21.5689	-23.8154	-5.24875	-4.70525	-5.19533	0.680503	0.437865	0.405143
(2)B	BIN0540	dapsone-n-propanol-water-50.00-0.73-0.27	-1.88472	-18.9576	-10.6215	-11.225	-11.2621	-3.69843	-3.59227	-23.814	-21.4236	-23.6199	-5.31409	-4.78068	-5.27079	0.679414	0.436182	0.405308
(2)B	BIN0561	dapsone-1,4-dioxane-water-05.00-0.02-0.98	-4.77702	-21.3992	-7.14812	-8.18517	-11.7938	-0.215209	-1.26576	-34.5331	-24.9251	-24.8766	-6.15208	-4.4404	-4.43176	0.657187	0.0462258	0.222159
(2)B	BIN0562	dapsone-1,4-dioxane-water-10.00-0.02-0.98	-4.54729	-21.5576	-7.26968	-8.2976	-11.8607	-0.248929	-1.29722	-34.2468	-24.7952	-24.7232	-6.2723	-4.54124	-4.52806	0.654094	0.0519667	0.222688
(2)B	BIN0563	dapsone-1,4-dioxane-water-15.00-0.02-0.98	-4.33395	-21.7141	-7.39078	-8.40956	-11.9302	-0.28319	-1.32862	-33.9542	-24.6663	-24.5738	-6.38848	-4.64096	-4.62356	0.651258	0.0575105	0.223215
(2)B	BIN0564	dapsone-1,4-dioxane-water-20.00-0.02-0.98	-4.13596	-21.8672	-7.5114	-8.52114	-12.0017	-0.31793	-1.35989	-33.6535	-24.5385	-24.4286	-6.50017	-4.73962	-4.71839	0.648676	0.0628625	0.22373
(2)B	BIN0565	dapsone-1,4-dioxane-water-25.00-0.02-0.98	-3.95234	-22.0178	-7.63154	-8.63231	-12.0758	-0.353044	-1.39101	-33.3457	-24.4122	-24.2874	-6.60745	-4.83728	-4.81255	0.646344	0.0680197	0.224228
(2)B	BIN0566	dapsone-1,4-dioxane-water-30.00-0.02-0.98	-3.78252	-22.1658	-7.75121	-8.74306	-12.1524	-0.388454	-1.42194	-33.0311	-24.2875	-24.1502	-6.71027	-4.934	-4.90611	0.644257	0.0729839	0.224704
(2)B	BIN0567	dapsone-1,4-dioxane-water-35.00-0.02-0.98	-3.62543	-22.3111	-7.87039	-8.85342	-12.2315	-0.424086	-1.45264	-32.7099	-24.1645	-24.0168	-6.80857	-5.02985	-4.9991	0.642409	0.0777578	0.225155
(2)B	BIN0568	dapsone-1,4-dioxane-water-40.00-0.02-0.98	-3.48043	-22.4538	-7.98908	-8.96339	-12.3132	-0.459874	-1.4831	-32.3825	-24.0435	-23.8872	-6.90233	-5.12486	-5.09156	0.640795	0.0823449	0.225578
(2)B	BIN0569	dapsone-1,4-dioxane-water-45.00-0.02-0.98	-3.34679	-22.5939	-8.1073	-9.07297	-12.3974	-0.495761	-1.51329	-32.0492	-23.9244	-23.7614	-6.99153	-5.2191	-5.18354	0.639407	0.0867493	0.225971
(2)B	BIN0570	dapsone-1,4-dioxane-water-50.00-0.02-0.98	-3.22395	-22.7313	-8.22504	-9.18218	-12.4841	-0.531691	-1.54319	-31.7105	-23.8074	-23.6391	-7.0762	-5.31261	-5.27507	0.638236	0.0909759	0.226332
(2)B	BIN0571	dapsone-1,4-dioxane-water-05.00-0.05-0.95	-4.06976	-20.7561	-7.13917	-8.20399	-11.4228	-0.273317	-1.27518	-33.5548	-24.684	-24.9104	-5.97779	-4.39745	-4.43778	0.656461	0.0585165	0.223208
(2)B	BIN0572	dapsone-1,4-dioxane-water-10.00-0.05-0.95	-3.86455	-20.9119	-7.25864	-8.3174	-11.4943	-0.306443	-1.30651	-33.26	-24.5531	-24.7604	-6.09157	-4.49689	-4.53486	0.65361	0.0637979	0.223665
(2)B	BIN0573	dapsone-1,4-dioxane-water-15.00-0.05-0.95	-3.67387	-21.0656	-7.37772	-8.4303	-11.5684	-0.340123	-1.33804	-32.9592	-24.4234	-24.6131	-6.20127	-4.59526	-4.63095	0.65102	0.0689153	0.224165
(2)B	BIN0574	dapsone-1,4-dioxane-water-20.00-0.05-0.95	-3.49648	-21.216	-7.49636	-8.54275	-11.6445	-0.374313	-1.36974	-32.6505	-24.2949	-24.4687	-6.30645	-4.69256	-4.72614	0.648685	0.0738747	0.2247
(2)B	BIN0575	dapsone-1,4-dioxane-water-25.00-0.05-0.95	-3.33189	-21.3638	-7.61456	-8.65474	-11.7231	-0.40892	-1.40157	-32.335	-24.1678	-24.3273	-6.40719	-4.78886	-4.82044	0.646603	0.078672	0.225259
(2)B	BIN0576	dapsone-1,4-dioxane-water-30.00-0.05-0.95	-3.17921	-21.5089	-7.73232	-8.76625	-11.8041	-0.443873	-1.43347	-32.0131	-24.0424	-24.1886	-6.50346	-4.88421	-4.91392	0.644767	0.0833083	0.225837
(2)B	BIN0577	dapsone-1,4-dioxane-water-35.00-0.05-0.95	-3.03777	-21.6514	-7.84961	-8.87729	-11.8877	-0.47911	-1.46542	-31.685	-23.9185	-24.0528	-6.59523	-4.97864	-5.00659	0.643172	0.0877851	0.226424
(2)B	BIN0578	dapsone-1,4-dioxane-water-40.00-0.05-0.95	-2.90693	-21.7914	-7.96644	-8.98786	-11.9737	-0.514571	-1.49737	-31.3512	-23.7965	-23.9198	-6.68252	-5.07222	-5.09851	0.641808	0.0921049	0.227016
(2)B	BIN0579	dapsone-1,4-dioxane-water-45.00-0.05-0.95	-2.78622	-21.9287	-8.0828	-9.09797	-12.0621	-0.550203	-1.52929	-31.0123	-23.6762	-23.7897	-6.76534	-5.16497	-5.18971	0.640667	0.0962704	0.227607
(2)B	BIN0580	dapsone-1,4-dioxane-water-50.00-0.05-0.95	-2.6749	-22.0635	-8.19869	-9.20761	-12.1529	-0.585956	-1.56114	-30.6689	-23.5579	-23.6623	-6.84376	-5.25695	-5.28025	0.639738	0.100285	0.22819
(2)B	BIN0581	dapsone-1,4-dioxane-water-05.00-0.08-0.92	-3.64936	-20.0481	-7.11912	-8.23407	-11.0032	-0.343831	-1.29665	-32.518	-24.3584	-24.9413	-5.79309	-4.33945	-4.44329	0.655098	0.0734167	0.2259
(2)B	BIN0582	dapsone-1,4-dioxane-water-10.00-0.08-0.92	-3.46382	-20.2029	-7.23613	-8.34879	-11.0775	-0.375388	-1.32764	-32.2283	-24.2301	-24.7966	-5.90261	-4.43774	-4.54149	0.65238	0.0779925	0.226207
(2)B	BIN0583	dapsone-1,4-dioxane-water-15.00-0.08-0.92	-3.29073	-20.3608	-7.35312	-8.46265	-11.1574	-0.407399	-1.35903	-31.9396	-24.1045	-24.6525	-6.00943	-4.53527	-4.63837	0.649939	0.082425	0.226604
(2)B	BIN0584	dapsone-1,4-dioxane-water-20.00-0.08-0.92	-3.12936	-20.5101	-7.46944	-8.57624	-11.2362	-0.440155	-1.39114	-31.6353	-23.9785	-24.51	-6.11036	-4.63144	-4.7341	0.647749	0.0867883	0.227116
(2)B	BIN0585	dapsone-1,4-dioxane-water-25.00-0.08-0.92	-2.97922	-20.6568	-7.58536	-8.68925	-11.3175	-0.473411	-1.42372	-31.3241	-23.8536	-24.3687	-6.20687	-4.72659	-4.82866	0.645816	0.0910405	0.227708
(2)B	BIN0586	dapsone-1,4-dioxane-water-30.00-0.08-0.92	-2.83923	-20.8009	-7.70087	-8.80169	-11.4013	-0.507112	-1.4567	-31.0064	-23.73	-24.2289	-6.29894	-4.82076	-4.92211	0.644133	0.095181	0.228365
(2)B	BIN0587	dapsone-1,4-dioxane-water-35.00-0.08-0.92	-2.70908	-20.9424	-7.81596	-8.91356	-11.4875	-0.541206	-1.49	-30.6826	-23.6078	-24.0907	-6.38657	-4.91397	-5.01449	0.642691	0.0992097	0.229073
(2)B	BIN0588	dapsone-1,4-dioxane-water-40.00-0.08-0.92	-2.58838	-21.0813	-7.9306	-9.02486	-11.5761	-0.575642	-1.52357	-30.3533	-23.487	-23.9543	-6.46981	-5.00625	-5.10586	0.641482	0.103127	0.229819
(2)B	BIN0589	dapsone-1,4-dioxane-water-45.00-0.08-0.92	-2.47638	-21.2177	-8.04478	-9.13558	-11.667	-0.61037	-1.55732	-30.0193	-23.3676	-23.8198	-6.54871	-5.09765	-5.19628	0.640492	0.106932	0.230591
(2)B	BIN0590	dapsone-1,4-dioxane-water-50.00-0.08-0.92	-2.37274	-21.3516	-8.15851	-9.24573	-11.7601	-0.645342	-1.59119	-29.6813	-23.2498	-23.6873	-6.62338	-5.18819	-5.28581	0.63971	0.110626	0.231379
(2)B	BIN0591	dapsone-1,4-dioxane-water-05.00-0.12-0.88	-3.39707	-19.2928	-7.08298	-8.26722	-10.5547	-0.431077	-1.33788	-31.4151	-23.9148	-24.9123	-5.5966	-4.26042	-4.43812	0.653489	0.0918848	0.231627
(2)B	BIN0592	dapsone-1,4-dioxane-water-10.00-0.12-0.88	-3.22797	-19.4482	-7.19725	-8.38327	-10.6304	-0.459672	-1.36826	-31.1416	-23.7951	-24.7749	-5.70359	-4.35807	-4.53752	0.650814	0.0954122	0.231681
(2)B	BIN0593	dapsone-1,4-dioxane-water-15.00-0.12-0.88	-3.06966	-19.6123	-7.31222	-8.49815	-10.7153	-0.488638	-1.39888	-30.8763	-23.6807	-24.6374	-5.80937	-4.45552	-4.63553	0.648442	0.0988314	0.231817
(2)B	BIN0594	dapsone-1,4-dioxane-water-20.00-0.12-0.88	-2.92154	-19.7622	-7.42591	-8.61282	-10.7959	-0.518779	-1.43118	-30.586	-23.5617	-24.4982	-5.90768	-4.55095	-4.73183	0.646322	0.102329	0.232221
(2)B	BIN0595	dapsone-1,4-dioxane-water-25.00-0.12-0.88	-2.78278	-19.9094	-7.53923	-8.72681	-10.879	-0.549603	-1.46428	-30.288	-23.4433	-24.3586	-6.00157	-4.6453	-4.82667	0.64447	0.105797	0.232759
(2)B	BIN0596	dapsone-1,4-dioxane-water-30.00-0.12-0.88	-2.65326	-20.054	-7.65218	-8.8401	-10.9647	-0.581069	-1.49806	-29.983	-23.3254	-24.2191	-6.09104	-4.73857	-4.92012	0.642874	0.109231	0.233409
(2)B	BIN0597	dapsone-1,4-dioxane-water-35.00-0.12-0.88	-2.53224	-20.196	-7.76472	-8.95269	-11.0527	-0.613128	-1.53243	-29.6716	-23.2081	-24.0801	-6.17615	-4.83078	-5.01226	0.641523	0.112627	0.234148
(2)B	BIN0598	dapsone-1,4-dioxane-water-40.00-0.12-0.88	-2.41908	-20.3355	-7.87683	-9.0646	-11.1431	-0.645731	-1.56725	-29.3547	-23.0915	-23.9417	-6.25696	-4.92195	-5.10318	0.640405	0.115978	0.234955
(2)B	BIN0599	dapsone-1,4-dioxane-water-45.00-0.12-0.88	-2.31354	-20.4724	-7.9885	-9.1758	-11.2355	-0.678822	-1.60241	-29.0332	-22.9756	-23.8045	-6.33359	-5.01212	-5.19294	0.639505	0.119281	0.23581
(2)B	BIN0600	dapsone-1,4-dioxane-water-50.00-0.12-0.88	-2.21517	-20.6069	-8.09972	-9.28632	-11.3299	-0.712342	-1.63781	-28.708	-22.8605	-23.6686	-6.40619	-5.10132	-5.28165	0.638805	0.122529	0.236696
(2)B	BIN0601	dapsone-1,4-dioxane-water-05.00-0.17-0.83	-3.22337	-18.5198	-7.03066	-8.2956	-10.1091	-0.540956	-1.41202	-30.2382	-23.3317	-24.7477	-5.38693	-4.15653	-4.40881	0.652367	0.115159	0.242581
(2)B	BIN0602	dapsone-1,4-dioxane-water-10.00-0.17-0.83	-3.06931	-18.6769	-7.14212	-8.41249	-10.1874	-0.565477	-1.44127	-29.9824	-23.2267	-24.6202	-5.49128	-4.25397	-4.5092	0.649761	0.117332	0.242212
(2)B	BIN0603	dapsone-1,4-dioxane-water-15.00-0.17-0.83	-2.92445	-18.8367	-7.25393	-8.52839	-10.2713	-0.590793	-1.47113	-29.7253	-23.1239	-24.4916	-5.59282	-4.35075	-4.6081	0.647455	0.119556	0.241993
(2)B	BIN0604	dapsone-1,4-dioxane-water-20.00-0.17-0.83	-2.78808	-18.9882	-7.36479	-8.64368	-10.3547	-0.617444	-1.50283	-29.4507	-23.0167	-24.359	-5.6884	-4.44568	-4.70495	0.645431	0.121949	0.242088
(2)B	BIN0605	dapsone-1,4-dioxane-water-25.00-0.17-0.83	-2.65975	-19.137	-7.47529	-8.75816	-10.4406	-0.645086	-1.53552	-29.1679	-22.9086	-24.2249	-5.77961	-4.53934	-4.80016	0.643679	0.124428	0.242361
(2)B	BIN0606	dapsone-1,4-dioxane-water-30.00-0.17-0.83	-2.53925	-19.2831	-7.5854	-8.87185	-10.5288	-0.673664	-1.56905	-28.8779	-22.7997	-24.0897	-5.86654	-4.63176	-4.89382	0.642182	0.126976	0.242779
(2)B	BIN0607	dapsone-1,4-dioxane-water-35.00-0.17-0.83	-2.42585	-19.4266	-7.69509	-8.98473	-10.6191	-0.703112	-1.60326	-28.5818	-22.6902	-23.9542	-5.94929	-4.72296	-4.98606	0.640925	0.12958	0.243312
(2)B	BIN0608	dapsone-1,4-dioxane-water-40.00-0.17-0.83	-2.31921	-19.5674	-7.80434	-9.09682	-10.7113	-0.733353	-1.63799	-28.2806	-22.5802	-23.8187	-6.02801	-4.81297	-5.07696	0.639889	0.132223	0.243931
(2)B	BIN0609	dapsone-1,4-dioxane-water-45.00-0.17-0.83	-2.21903	-19.7056	-7.91312	-9.20812	-10.8052	-0.764304	-1.67309	-27.9756	-22.47	-23.6839	-6.10287	-4.90182	-5.16664	0.639056	0.13489	0.244614
(2)B	BIN0610	dapsone-1,4-dioxane-water-50.00-0.17-0.83	-2.12494	-19.8413	-8.02143	-9.31865	-10.9005	-0.795872	-1.70843	-27.6677	-22.3598	-23.5501	-6.17405	-4.98958	-5.25521	0.638405	0.137564	0.245336
(2)B	BIN0611	dapsone-1,4-dioxane-water-05.00-0.23-0.77	-2.945	-17.7612	-6.97279	-8.3056	-9.7159	-0.691025	-1.54144	-28.9243	-22.5841	-24.3184	-5.15286	-4.02336	-4.33232	0.653444	0.146578	0.262428
(2)B	BIN0612	dapsone-1,4-dioxane-water-10.00-0.23-0.77	-2.82391	-17.9197	-7.08141	-8.422	-9.80135	-0.712213	-1.56762	-28.6716	-22.4941	-24.2076	-5.25121	-4.11979	-4.43362	0.651142	0.147395	0.261216
(2)B	BIN0613	dapsone-1,4-dioxane-water-15.00-0.23-0.77	-2.70997	-18.0738	-7.18943	-8.5376	-9.88808	-0.734889	-1.59542	-28.4079	-22.4	-24.0922	-5.34494	-4.21455	-4.53296	0.649122	0.148479	0.260333
(2)B	BIN0614	dapsone-1,4-dioxane-water-20.00-0.23-0.77	-2.6178	-18.2264	-7.29726	-8.65229	-9.97719	-0.758677	-1.62396	-28.1401	-22.3046	-23.9752	-5.43525	-4.30813	-4.63082	0.647346	0.149735	0.259635
(2)B	BIN0615	dapsone-1,4-dioxane-water-25.00-0.23-0.77	-2.52201	-18.3762	-7.40464	-8.76615	-10.0678	-0.783624	-1.65342	-27.8666	-22.207	-23.8562	-5.52177	-4.40032	-4.72711	0.645803	0.151164	0.259135
(2)B	BIN0616	dapsone-1,4-dioxane-water-30.00-0.23-0.77	-2.41782	-18.5231	-7.51154	-8.8792	-10.1596	-0.809607	-1.68365	-27.5886	-22.1076	-23.7359	-5.60463	-4.49117	-4.82196	0.644472	0.152734	0.2588
(2)B	BIN0617	dapsone-1,4-dioxane-water-35.00-0.23-0.77	-2.31976	-18.6672	-7.61794	-8.99143	-10.2525	-0.836544	-1.71448	-27.3073	-22.0068	-23.615	-5.68402	-4.58072	-4.91546	0.643333	0.154422	0.258596
(2)B	BIN0618	dapsone-1,4-dioxane-water-40.00-0.23-0.77	-2.22337	-18.8086	-7.72383	-9.10287	-10.3461	-0.864301	-1.74575	-27.0237	-21.9049	-23.4939	-5.76011	-4.66903	-5.00773	0.642368	0.156199	0.258497
(2)B	BIN0619	dapsone-1,4-dioxane-water-45.00-0.23-0.77	-2.13336	-18.9473	-7.82918	-9.21354	-10.4403	-0.892774	-1.77733	-26.7389	-21.8023	-23.3733	-5.83309	-4.75618	-5.09888	0.641557	0.158042	0.258475
(2)B	BIN0620	dapsone-1,4-dioxane-water-50.00-0.23-0.77	-2.04629	-19.0833	-7.934	-9.32345	-10.5348	-0.921823	-1.80907	-26.4538	-21.6994	-23.2536	-5.90316	-4.84223	-5.18903	0.640882	0.159926	0.258508
(2)B	BIN0621	dapsone-1,4-dioxane-water-05.00-0.32-0.68	-2.76599	-17.0543	-6.94066	-8.25966	-9.48427	-0.941671	-1.74806	-27.2157	-21.5675	-23.4104	-4.84848	-3.84224	-4.17056	0.66172	0.196841	0.29535
(2)B	BIN0622	dapsone-1,4-dioxane-water-10.00-0.32-0.68	-2.66959	-17.2103	-7.04558	-8.37312	-9.57561	-0.960689	-1.76513	-26.9633	-21.49	-23.3374	-4.93833	-3.93589	-4.27425	0.659753	0.196196	0.29227
(2)B	BIN0623	dapsone-1,4-dioxane-water-15.00-0.32-0.68	-2.57643	-17.3632	-7.14994	-8.48589	-9.66678	-0.980628	-1.78325	-26.7097	-21.4101	-23.261	-5.02544	-4.02831	-4.37655	0.657952	0.195776	0.289498
(2)B	BIN0624	dapsone-1,4-dioxane-water-20.00-0.32-0.68	-2.48838	-17.5132	-7.25375	-8.59799	-9.75763	-1.00141	-1.80231	-26.4558	-21.3281	-23.1816	-5.10994	-4.11953	-4.47753	0.656303	0.195552	0.286999
(2)B	BIN0625	dapsone-1,4-dioxane-water-25.00-0.32-0.68	-2.40143	-17.6602	-7.35699	-8.70943	-9.84807	-1.02294	-1.82219	-26.2021	-21.2445	-23.0999	-5.19195	-4.2096	-4.57725	0.654791	0.195495	0.284742
(2)B	BIN0626	dapsone-1,4-dioxane-water-30.00-0.32-0.68	-2.31372	-17.8045	-7.45965	-8.82025	-9.93798	-1.04511	-1.84278	-25.9493	-21.1596	-23.0166	-5.27159	-4.29858	-4.67582	0.653403	0.195578	0.282696
(2)B	BIN0627	dapsone-1,4-dioxane-water-35.00-0.32-0.68	-2.23277	-17.946	-7.56173	-8.93043	-10.0273	-1.06787	-1.86396	-25.6977	-21.0737	-22.9319	-5.34897	-4.38649	-4.77328	0.652127	0.195783	0.280833
(2)B	BIN0628	dapsone-1,4-dioxane-water-40.00-0.32-0.68	-2.14978	-18.0849	-7.66321	-9.04005	-10.1159	-1.09108	-1.88564	-25.4478	-20.9872	-22.8466	-5.42421	-4.47342	-4.86975	0.650954	0.196078	0.279131
(2)B	BIN0629	dapsone-1,4-dioxane-water-45.00-0.32-0.68	-2.07294	-18.2211	-7.76411	-9.14906	-10.2037	-1.11469	-1.90768	-25.2001	-20.9003	-22.7609	-5.49739	-4.5594	-4.96529	0.649872	0.196452	0.277563
(2)B	BIN0630	dapsone-1,4-dioxane-water-50.00-0.32-0.68	-1.9987	-18.3549	-7.86443	-9.25753	-10.2907	-1.13859	-1.93001	-24.9547	-20.8134	-22.6753	-5.56864	-4.6445	-5.05999	0.648874	0.196883	0.276111
(2)B	BIN0631	dapsone-1,4-dioxane-water-05.00-0.45-0.55	-2.70885	-16.4234	-6.9772	-8.04413	-9.4671	-1.35303	-1.96168	-25.0091	-20.2199	-21.8675	-4.45538	-3.60218	-3.8957	0.679987	0.273052	0.334908
(2)B	BIN0632	dapsone-1,4-dioxane-water-10.00-0.45-0.55	-2.62324	-16.5709	-7.07682	-8.15218	-9.54593	-1.3641	-1.96133	-24.8102	-20.1756	-21.8642	-4.54399	-3.69516	-4.00444	0.677501	0.269624	0.328764
(2)B	BIN0633	dapsone-1,4-dioxane-water-15.00-0.45-0.55	-2.53195	-16.7159	-7.17584	-8.26002	-9.62391	-1.3757	-1.9624	-24.6123	-20.1289	-21.8553	-4.6308	-3.78725	-4.11208	0.675139	0.266457	0.323056
(2)B	BIN0634	dapsone-1,4-dioxane-water-20.00-0.45-0.55	-2.44117	-16.8584	-7.27427	-8.36762	-9.70104	-1.38782	-1.96482	-24.4155	-20.08	-21.8414	-4.71585	-3.87845	-4.21867	0.672894	0.26353	0.317752
(2)B	BIN0635	dapsone-1,4-dioxane-water-25.00-0.45-0.55	-2.35872	-16.9985	-7.37214	-8.47493	-9.77735	-1.40046	-1.96846	-24.22	-20.0291	-21.8228	-4.79918	-3.96877	-4.32419	0.67076	0.260831	0.312819
(2)B	BIN0636	dapsone-1,4-dioxane-water-30.00-0.45-0.55	-2.27737	-17.1363	-7.46941	-8.58203	-9.85285	-1.41355	-1.97327	-24.0257	-19.9764	-21.8003	-4.88083	-4.05821	-4.42873	0.66873	0.258336	0.308228
(2)B	BIN0637	dapsone-1,4-dioxane-water-35.00-0.45-0.55	-2.19579	-17.2717	-7.56608	-8.68895	-9.92756	-1.42705	-1.9792	-23.833	-19.9222	-21.7743	-4.96083	-4.14681	-4.53232	0.666799	0.256026	0.303954
(2)B	BIN0638	dapsone-1,4-dioxane-water-40.00-0.45-0.55	-2.11115	-17.4049	-7.66212	-8.79581	-10.0015	-1.44088	-1.98621	-23.6417	-19.8666	-21.7455	-5.03922	-4.23457	-4.63505	0.664961	0.253879	0.299975
(2)B	BIN0639	dapsone-1,4-dioxane-water-45.00-0.45-0.55	-2.0317	-17.5359	-7.75758	-8.9025	-10.0747	-1.45505	-1.99416	-23.452	-19.8099	-21.7141	-5.11605	-4.32154	-4.73694	0.663212	0.251887	0.29626
(2)B	BIN0640	dapsone-1,4-dioxane-water-50.00-0.45-0.55	-1.96297	-17.6648	-7.85253	-9.00886	-10.1471	-1.46959	-2.00285	-23.2639	-19.7522	-21.6804	-5.19134	-4.40771	-4.83797	0.661547	0.250045	0.292779
(2)B	BIN0641	dapsone-1,4-dioxane-water-05.00-0.65-0.35	-2.64956	-15.7735	-7.08347	-7.34538	-9.33614	-1.73906	-1.88285	-23.1436	-19.2141	-19.6388	-4.12304	-3.423	-3.49865	0.693664	0.336892	0.349874
(2)B	BIN0642	dapsone-1,4-dioxane-water-10.00-0.65-0.35	-2.55972	-15.9141	-7.17905	-7.44523	-9.40511	-1.74542	-1.86897	-22.9877	-19.1899	-19.6937	-4.2102	-3.51464	-3.6069	0.690775	0.331825	0.34131
(2)B	BIN0643	dapsone-1,4-dioxane-water-15.00-0.65-0.35	-2.47677	-16.0525	-7.27392	-7.54519	-9.47367	-1.75229	-1.85681	-22.8311	-19.1624	-19.741	-4.29568	-3.6054	-3.71428	0.688026	0.327061	0.333294
(2)B	BIN0644	dapsone-1,4-dioxane-water-20.00-0.65-0.35	-2.39675	-16.1887	-7.36807	-7.64532	-9.54181	-1.75964	-1.84633	-22.6742	-19.1316	-19.7816	-4.37952	-3.69527	-3.82083	0.685409	0.322579	0.325795
(2)B	BIN0645	dapsone-1,4-dioxane-water-25.00-0.65-0.35	-2.31524	-16.323	-7.46145	-7.74578	-9.60949	-1.76741	-1.83753	-22.5171	-19.0979	-19.8163	-4.46177	-3.78425	-3.92661	0.682916	0.318357	0.318787
(2)B	BIN0646	dapsone-1,4-dioxane-water-30.00-0.65-0.35	-2.2371	-16.4552	-7.5541	-7.84648	-9.67671	-1.7756	-1.83029	-22.3601	-19.0615	-19.8456	-4.54246	-3.87235	-4.03163	0.68054	0.314379	0.312234
(2)B	BIN0647	dapsone-1,4-dioxane-water-35.00-0.65-0.35	-2.15348	-16.5855	-7.64591	-7.94784	-9.74346	-1.78409	-1.82475	-22.2035	-19.0226	-19.8705	-4.62165	-3.95956	-4.13604	0.678272	0.31062	0.306126
(2)B	BIN0648	dapsone-1,4-dioxane-water-40.00-0.65-0.35	-2.06824	-16.7138	-7.73688	-8.04991	-9.8097	-1.79285	-1.82086	-22.0472	-18.9814	-19.8916	-4.69937	-4.04588	-4.23989	0.676108	0.307062	0.300435
(2)B	BIN0649	dapsone-1,4-dioxane-water-45.00-0.65-0.35	-1.98464	-16.8403	-7.82703	-8.15268	-9.87546	-1.80185	-1.81854	-21.8917	-18.9382	-19.9093	-4.77567	-4.13136	-4.34321	0.674041	0.303689	0.295133
(2)B	BIN0650	dapsone-1,4-dioxane-water-50.00-0.65-0.35	-1.90904	-16.965	-7.9165	-8.25578	-9.9407	-1.81113	-1.8175	-21.7368	-18.8933	-19.9235	-4.85057	-4.21604	-4.44593	0.672065	0.300494	0.290177
(2)B	BIN0669	dapsone-1,4-dioxane-water-15.00-0.02-0.98	-4.36311	-21.7141	-7.39079	-8.4096	-11.9302	-0.283153	-1.32861	-33.9542	-24.6664	-24.574	-6.38848	-4.64099	-4.62359	0.651258	0.057503	0.223213
(2)B	BIN0670	dapsone-1,4-dioxane-water-20.00-0.02-0.98	-4.16444	-21.8672	-7.51141	-8.52117	-12.0017	-0.317892	-1.35989	-33.6535	-24.5387	-24.4287	-6.50017	-4.73965	-4.71841	0.648676	0.0628551	0.223728
(2)B	BIN0671	dapsone-1,4-dioxane-water-25.00-0.02-0.98	-3.98047	-22.0178	-7.63156	-8.63234	-12.0758	-0.353006	-1.39101	-33.3457	-24.4124	-24.2875	-6.60745	-4.83731	-4.81258	0.646344	0.0680125	0.224226
(2)B	BIN0672	dapsone-1,4-dioxane-water-30.00-0.02-0.98	-3.81051	-22.1658	-7.75122	-8.7431	-12.1524	-0.388416	-1.42193	-33.0311	-24.2877	-24.1503	-6.71027	-4.93404	-4.90613	0.644257	0.0729768	0.224703
(2)B	BIN0673	dapsone-1,4-dioxane-water-35.00-0.02-0.98	-3.65384	-22.3111	-7.8704	-8.85346	-12.2315	-0.424047	-1.45264	-32.7099	-24.1647	-24.0169	-6.80857	-5.02988	-4.99912	0.642409	0.0777508	0.225154
(2)B	BIN0674	dapsone-1,4-dioxane-water-40.00-0.02-0.98	-3.50934	-22.4538	-7.9891	-8.96342	-12.3132	-0.459836	-1.4831	-32.3825	-24.0436	-23.8873	-6.90233	-5.1249	-5.09159	0.640795	0.082338	0.225577
(2)B	BIN0675	dapsone-1,4-dioxane-water-45.00-0.02-0.98	-3.37665	-22.5939	-8.10732	-9.07301	-12.3974	-0.495722	-1.51329	-32.0492	-23.9246	-23.7615	-6.99153	-5.21914	-5.18357	0.639407	0.0867425	0.22597
(2)B	BIN0676	dapsone-1,4-dioxane-water-50.00-0.02-0.98	-3.25485	-22.7313	-8.22506	-9.18221	-12.4841	-0.531652	-1.5432	-31.7105	-23.8075	-23.6392	-7.0762	-5.31265	-5.27509	0.638236	0.0909692	0.226332
(2)B	BIN0677	dapsone-1,4-dioxane-water-15.00-0.05-0.95	-3.72193	-21.0656	-7.37772	-8.43031	-11.5684	-0.340081	-1.33803	-32.9592	-24.4235	-24.6131	-6.20127	-4.59529	-4.63096	0.65102	0.0689068	0.224164
(2)B	BIN0678	dapsone-1,4-dioxane-water-20.00-0.05-0.95	-3.54531	-21.216	-7.49636	-8.54276	-11.6445	-0.374271	-1.36974	-32.6505	-24.295	-24.4688	-6.30645	-4.69259	-4.72615	0.648685	0.0738665	0.224699
(2)B	BIN0679	dapsone-1,4-dioxane-water-25.00-0.05-0.95	-3.38174	-21.3638	-7.61457	-8.65475	-11.7231	-0.408878	-1.40156	-32.335	-24.168	-24.3273	-6.40719	-4.78889	-4.82045	0.646603	0.0786642	0.225259
(2)B	BIN0680	dapsone-1,4-dioxane-water-30.00-0.05-0.95	-3.2304	-21.5089	-7.73232	-8.76626	-11.8041	-0.443833	-1.43347	-32.0131	-24.0425	-24.1886	-6.50346	-4.88424	-4.91392	0.644767	0.0833009	0.225836
(2)B	BIN0681	dapsone-1,4-dioxane-water-35.00-0.05-0.95	-3.09055	-21.6514	-7.84961	-8.8773	-11.8877	-0.479071	-1.46542	-31.685	-23.9187	-24.0528	-6.59523	-4.97867	-5.0066	0.643172	0.0877783	0.226424
(2)B	BIN0682	dapsone-1,4-dioxane-water-40.00-0.05-0.95	-2.96138	-21.7914	-7.96644	-8.98787	-11.9737	-0.514535	-1.49737	-31.3512	-23.7966	-23.9198	-6.68252	-5.07225	-5.09851	0.641808	0.0920987	0.227016
(2)B	BIN0683	dapsone-1,4-dioxane-water-45.00-0.05-0.95	-2.84285	-21.9287	-8.08281	-9.09798	-12.0621	-0.550171	-1.52929	-31.0123	-23.6764	-23.7897	-6.76534	-5.165	-5.18972	0.640667	0.096265	0.227606
(2)B	BIN0684	dapsone-1,4-dioxane-water-50.00-0.05-0.95	-2.73377	-22.0635	-8.1987	-9.20762	-12.1529	-0.585929	-1.56114	-30.6689	-23.558	-23.6623	-6.84376	-5.25697	-5.28025	0.639738	0.100281	0.22819
(2)B	BIN0685	dapsone-1,4-dioxane-water-15.00-0.08-0.92	-3.33771	-20.3608	-7.35307	-8.46266	-11.1574	-0.406982	-1.35899	-31.9396	-24.1058	-24.6527	-6.00943	-4.53551	-4.6384	0.649939	0.0823435	0.226597
(2)B	BIN0686	dapsone-1,4-dioxane-water-20.00-0.08-0.92	-3.17705	-20.5101	-7.4694	-8.57624	-11.2362	-0.439735	-1.39112	-31.6353	-23.9797	-24.5101	-6.11036	-4.63169	-4.73412	0.647749	0.0867084	0.227113
(2)B	BIN0687	dapsone-1,4-dioxane-water-25.00-0.08-0.92	-3.02789	-20.6568	-7.58533	-8.68926	-11.3175	-0.47299	-1.42371	-31.3241	-23.8549	-24.3688	-6.20687	-4.72685	-4.82867	0.645816	0.0909624	0.227707
(2)B	BIN0688	dapsone-1,4-dioxane-water-30.00-0.08-0.92	-2.88975	-20.8009	-7.70085	-8.8017	-11.4013	-0.506692	-1.4567	-31.0064	-23.7314	-24.2289	-6.29894	-4.82103	-4.92211	0.644133	0.0951049	0.228365
(2)B	BIN0689	dapsone-1,4-dioxane-water-35.00-0.08-0.92	-2.7617	-20.9424	-7.81595	-8.91357	-11.4875	-0.540789	-1.49001	-30.6826	-23.6091	-24.0907	-6.38657	-4.91424	-5.01448	0.642691	0.0991359	0.229075
(2)B	BIN0690	dapsone-1,4-dioxane-water-40.00-0.08-0.92	-2.64321	-21.0813	-7.9306	-9.02486	-11.5761	-0.575231	-1.52359	-30.3533	-23.4883	-23.9543	-6.46981	-5.00653	-5.10585	0.641482	0.103055	0.229822
(2)B	BIN0691	dapsone-1,4-dioxane-water-45.00-0.08-0.92	-2.53402	-21.2177	-8.0448	-9.13559	-11.667	-0.609969	-1.55735	-30.0193	-23.3689	-23.8197	-6.54871	-5.09793	-5.19627	0.640492	0.106864	0.230595
(2)B	BIN0692	dapsone-1,4-dioxane-water-50.00-0.08-0.92	-2.43344	-21.3516	-8.15854	-9.24573	-11.7601	-0.644955	-1.59122	-29.6813	-23.2511	-23.6872	-6.62338	-5.18847	-5.28579	0.63971	0.110562	0.231383
(2)B	BIN0693	dapsone-1,4-dioxane-water-15.00-0.12-0.88	-3.0473	-19.6123	-7.312	-8.49812	-10.7153	-0.487667	-1.39886	-30.8763	-23.6833	-24.6374	-5.80937	-4.456	-4.63552	0.648442	0.0986448	0.231815
(2)B	BIN0694	dapsone-1,4-dioxane-water-20.00-0.12-0.88	-2.90101	-19.7622	-7.4257	-8.61279	-10.7959	-0.517793	-1.43119	-30.586	-23.5644	-24.498	-5.90768	-4.55147	-4.7318	0.646322	0.102144	0.232224
(2)B	BIN0695	dapsone-1,4-dioxane-water-25.00-0.12-0.88	-2.76472	-19.9094	-7.53905	-8.72677	-10.879	-0.548602	-1.46432	-30.288	-23.4461	-24.3584	-6.00157	-4.64584	-4.82661	0.64447	0.105613	0.232767
(2)B	BIN0696	dapsone-1,4-dioxane-water-30.00-0.12-0.88	-2.63808	-20.054	-7.65202	-8.84006	-10.9647	-0.580053	-1.49813	-29.983	-23.3283	-24.2188	-6.09104	-4.73914	-4.92005	0.642874	0.109049	0.23342
(2)B	BIN0697	dapsone-1,4-dioxane-water-35.00-0.12-0.88	-2.52042	-20.196	-7.76459	-8.95265	-11.0527	-0.6121	-1.53252	-29.6716	-23.2111	-24.0796	-6.17615	-4.83138	-5.01217	0.641523	0.112446	0.234162
(2)B	BIN0698	dapsone-1,4-dioxane-water-40.00-0.12-0.88	-2.41128	-20.3355	-7.87673	-9.06455	-11.1431	-0.644694	-1.56736	-29.3547	-23.0945	-23.9412	-6.25696	-4.92259	-5.10307	0.640405	0.1158	0.234971
(2)B	BIN0699	dapsone-1,4-dioxane-water-45.00-0.12-0.88	-2.31016	-20.4724	-7.98842	-9.17575	-11.2355	-0.677779	-1.60254	-29.0332	-22.9786	-23.8039	-6.33359	-5.01278	-5.19282	0.639505	0.119106	0.235829
(2)B	BIN0700	dapsone-1,4-dioxane-water-50.00-0.12-0.88	-2.21674	-20.6069	-8.09966	-9.28627	-11.3299	-0.711301	-1.63795	-28.708	-22.8636	-23.668	-6.40619	-5.10201	-5.28152	0.638805	0.122357	0.236716
(2)B	BIN0701	dapsone-1,4-dioxane-water-15.00-0.17-0.83	-2.77109	-18.8367	-7.2537	-8.52843	-10.2713	-0.590117	-1.47118	-29.7253	-23.1254	-24.4916	-5.59282	-4.35105	-4.6081	0.647455	0.119429	0.241999
(2)B	BIN0702	dapsone-1,4-dioxane-water-20.00-0.17-0.83	-2.63979	-18.9882	-7.36457	-8.64373	-10.3547	-0.61672	-1.5029	-29.4507	-23.0184	-24.3589	-5.6884	-4.44601	-4.70493	0.645431	0.121816	0.242098
(2)B	BIN0703	dapsone-1,4-dioxane-water-25.00-0.17-0.83	-2.51698	-19.137	-7.47507	-8.75822	-10.4406	-0.644306	-1.53562	-29.1679	-22.9105	-24.2247	-5.77961	-4.53971	-4.80012	0.643679	0.124287	0.242375
(2)B	BIN0704	dapsone-1,4-dioxane-water-30.00-0.17-0.83	-2.40241	-19.2831	-7.58518	-8.8719	-10.5288	-0.67282	-1.56918	-28.8779	-22.8018	-24.0895	-5.86654	-4.63218	-4.89378	0.642182	0.126827	0.242796
(2)B	BIN0705	dapsone-1,4-dioxane-water-35.00-0.17-0.83	-2.29559	-19.4266	-7.69488	-8.98479	-10.6191	-0.702197	-1.60341	-28.5818	-22.6925	-23.9538	-5.94929	-4.72344	-4.98599	0.640925	0.129422	0.243332
(2)B	BIN0706	dapsone-1,4-dioxane-water-40.00-0.17-0.83	-2.19607	-19.5674	-7.80414	-9.09687	-10.7113	-0.732363	-1.63818	-28.2806	-22.5827	-23.8183	-6.02801	-4.8135	-5.07687	0.639889	0.132056	0.243956
(2)B	BIN0707	dapsone-1,4-dioxane-water-45.00-0.17-0.83	-2.10331	-19.7056	-7.91293	-9.20818	-10.8052	-0.763235	-1.67331	-27.9756	-22.4727	-23.6834	-6.10287	-4.90242	-5.16653	0.639056	0.134713	0.244642
(2)B	BIN0708	dapsone-1,4-dioxane-water-50.00-0.17-0.83	-2.01714	-19.8413	-8.02125	-9.31871	-10.9005	-0.794726	-1.70869	-27.6677	-22.3628	-23.5495	-6.17405	-4.99025	-5.25507	0.638405	0.137378	0.245368
(2)B	BIN0709	dapsone-1,4-dioxane-water-15.00-0.23-0.77	-2.52273	-18.0738	-7.18937	-8.53765	-9.88808	-0.734759	-1.59545	-28.4079	-22.4002	-24.0923	-5.34494	-4.2146	-4.53297	0.649122	0.148456	0.260336
(2)B	BIN0710	dapsone-1,4-dioxane-water-20.00-0.23-0.77	-2.40583	-18.2264	-7.29714	-8.6524	-9.97719	-0.758396	-1.62402	-28.1401	-22.3051	-23.9754	-5.43525	-4.30823	-4.63084	0.647346	0.149685	0.259641
(2)B	BIN0711	dapsone-1,4-dioxane-water-25.00-0.23-0.77	-2.29611	-18.3762	-7.40446	-8.76632	-10.0678	-0.783167	-1.65354	-27.8666	-22.2079	-23.8564	-5.52177	-4.4005	-4.72714	0.645803	0.151084	0.259147
(2)B	BIN0712	dapsone-1,4-dioxane-water-30.00-0.23-0.77	-2.19321	-18.5231	-7.5113	-8.87943	-10.1596	-0.808969	-1.68383	-27.5886	-22.109	-23.7361	-5.60463	-4.49143	-4.82199	0.644472	0.152624	0.258819
(2)B	BIN0713	dapsone-1,4-dioxane-water-35.00-0.23-0.77	-2.09675	-18.6672	-7.61764	-8.99173	-10.2525	-0.835693	-1.71474	-27.3073	-22.0086	-23.6151	-5.68402	-4.58109	-4.91548	0.643333	0.154278	0.258624
(2)B	BIN0714	dapsone-1,4-dioxane-water-40.00-0.23-0.77	-2.0063	-18.8086	-7.72347	-9.10325	-10.3461	-0.863222	-1.74611	-27.0237	-21.9072	-23.494	-5.76011	-4.66953	-5.00774	0.642368	0.15602	0.258535
(2)B	BIN0715	dapsone-1,4-dioxane-water-45.00-0.23-0.77	-1.92082	-18.9473	-7.82878	-9.214	-10.4403	-0.89143	-1.7778	-26.7389	-21.8053	-23.3733	-5.83309	-4.75682	-5.09888	0.641557	0.157824	0.258526
(2)B	BIN0716	dapsone-1,4-dioxane-water-50.00-0.23-0.77	-1.85387	-19.0833	-7.93359	-9.32395	-10.5348	-0.920348	-1.80961	-26.4538	-21.7027	-23.2534	-5.90316	-4.84297	-5.189	0.640882	0.159691	0.258567
(2)B	BIN0717	dapsone-1,4-dioxane-water-15.00-0.31-0.69	-2.29379	-17.425	-7.15078	-8.49604	-9.67778	-0.950994	-1.76465	-26.8859	-21.5158	-23.3607	-5.05858	-4.04821	-4.39532	0.656728	0.190229	0.286471
(2)B	BIN0718	dapsone-1,4-dioxane-water-20.00-0.31-0.69	-2.19105	-17.5754	-7.25487	-8.60875	-9.76908	-0.971902	-1.78511	-26.6291	-21.4326	-23.2769	-5.14341	-4.13971	-4.49594	0.655094	0.190136	0.284206
(2)B	BIN0719	dapsone-1,4-dioxane-water-25.00-0.31-0.69	-2.09399	-17.7229	-7.35837	-8.72082	-9.86012	-0.993551	-1.80644	-26.372	-21.3477	-23.191	-5.22562	-4.23005	-4.59529	0.653605	0.190204	0.282179
(2)B	BIN0720	dapsone-1,4-dioxane-water-30.00-0.31-0.69	-2.00235	-17.8676	-7.46129	-8.83228	-9.95076	-1.01584	-1.8285	-26.1154	-21.2616	-23.1033	-5.30534	-4.31929	-4.69344	0.652248	0.190406	0.280361
(2)B	BIN0721	dapsone-1,4-dioxane-water-35.00-0.31-0.69	-1.92082	-18.0096	-7.56365	-8.94309	-10.0409	-1.03873	-1.85117	-25.8597	-21.1745	-23.0145	-5.3827	-4.40747	-4.79047	0.651009	0.190725	0.278721
(2)B	BIN0722	dapsone-1,4-dioxane-water-40.00-0.31-0.69	-1.82391	-18.1488	-7.6653	-9.05354	-10.1305	-1.0618	-1.87449	-25.6055	-21.0873	-22.9253	-5.45781	-4.49476	-4.88652	0.649877	0.19109	0.27725
(2)B	BIN0723	dapsone-1,4-dioxane-water-45.00-0.31-0.69	-1.76955	-18.2854	-7.76662	-9.16297	-10.2193	-1.08578	-1.89792	-25.3532	-20.999	-22.8353	-5.5308	-4.58093	-4.98152	0.648841	0.191607	0.275883
(2)B	BIN0724	dapsone-1,4-dioxane-water-50.00-0.31-0.69	-1.67778	-18.4195	-7.86705	-9.27243	-10.3074	-1.10933	-1.92205	-25.1032	-20.912	-22.746	-5.60177	-4.66652	-5.07578	0.647892	0.192064	0.274664
(2)B	BIN0725	dapsone-1,4-dioxane-water-15.00-0.42-0.58	-2.09383	-16.832	-7.16281	-8.32938	-9.62846	-1.29314	-1.94187	-24.9992	-20.3702	-22.1673	-4.70359	-3.83265	-4.17078	0.671813	0.252282	0.31768
(2)B	BIN0726	dapsone-1,4-dioxane-water-20.00-0.42-0.58	-2.00467	-16.976	-7.26182	-8.43899	-9.70874	-1.30657	-1.9481	-24.7902	-20.3147	-22.1419	-4.78822	-3.92379	-4.2767	0.669709	0.249805	0.312957
(2)B	BIN0727	dapsone-1,4-dioxane-water-25.00-0.42-0.58	-1.92082	-17.1174	-7.36022	-8.54842	-9.78809	-1.32039	-1.95557	-24.5828	-20.2577	-22.1125	-4.87107	-4.01406	-4.38159	0.667711	0.247521	0.308588
(2)B	BIN0728	dapsone-1,4-dioxane-water-30.00-0.42-0.58	-1.85387	-17.2565	-7.45815	-8.65732	-9.86655	-1.33476	-1.96402	-24.3771	-20.1992	-22.0792	-4.9522	-4.10347	-4.48538	0.665815	0.245439	0.304528
(2)B	BIN0729	dapsone-1,4-dioxane-water-35.00-0.42-0.58	-1.76955	-17.3931	-7.55522	-8.76668	-9.94412	-1.34911	-1.97389	-24.1731	-20.1399	-22.0438	-5.03164	-4.19212	-4.58841	0.664014	0.243468	0.300792
(2)B	BIN0730	dapsone-1,4-dioxane-water-40.00-0.42-0.58	-1.69897	-17.5274	-7.65181	-8.8756	-10.0208	-1.3639	-1.9846	-23.9711	-20.0795	-22.0054	-5.10944	-4.27996	-4.69046	0.662303	0.241661	0.297315
(2)B	BIN0731	dapsone-1,4-dioxane-water-45.00-0.42-0.58	-1.61979	-17.6594	-7.74759	-8.98496	-10.0967	-1.37859	-1.99657	-23.7709	-20.0189	-21.9657	-5.18563	-4.36711	-4.79182	0.660677	0.239933	0.294115
(2)B	BIN0732	dapsone-1,4-dioxane-water-50.00-0.42-0.58	-1.55284	-17.7892	-7.84292	-9.09387	-10.1717	-1.39362	-2.0092	-23.5728	-19.9576	-21.9238	-5.26027	-4.45354	-4.89229	0.659132	0.238342	0.291125
(2)B	BIN0733	dapsone-1,4-dioxane-water-15.00-0.63-0.37	-2.00388	-16.1231	-7.25809	-7.66585	-9.50279	-1.72427	-1.90016	-22.9753	-19.2046	-20.0093	-4.3228	-3.61335	-3.76476	0.687334	0.32304	0.335426
(2)B	BIN0734	dapsone-1,4-dioxane-water-20.00-0.63-0.37	-1.92082	-16.2599	-7.3515	-7.77064	-9.57115	-1.73066	-1.89243	-22.8167	-19.1739	-20.0519	-4.40704	-3.70345	-3.87302	0.684721	0.318482	0.328236
(2)B	BIN0735	dapsone-1,4-dioxane-water-25.00-0.63-0.37	-1.85387	-16.3945	-7.44441	-7.87512	-9.63906	-1.73759	-1.88606	-22.6579	-19.1408	-20.0874	-4.48966	-3.79275	-3.98032	0.682231	0.314192	0.321504
(2)B	BIN0736	dapsone-1,4-dioxane-water-30.00-0.63-0.37	-1.79588	-16.5271	-7.53675	-7.97951	-9.7065	-1.74499	-1.88109	-22.4993	-19.1053	-20.1168	-4.57072	-3.88123	-4.08674	0.679859	0.310153	0.315205
(2)B	BIN0737	dapsone-1,4-dioxane-water-35.00-0.63-0.37	-1.72125	-16.6578	-7.62776	-8.08624	-9.77345	-1.75231	-1.87875	-22.3409	-19.0669	-20.1444	-4.65026	-3.96877	-4.19305	0.677596	0.306291	0.309422
(2)B	BIN0738	dapsone-1,4-dioxane-water-40.00-0.63-0.37	-1.65758	-16.7865	-7.71825	-8.19284	-9.83991	-1.76005	-1.87763	-22.183	-19.0267	-20.1667	-4.72831	-4.05554	-4.29854	0.675437	0.302644	0.304012
(2)B	BIN0739	dapsone-1,4-dioxane-water-45.00-0.63-0.37	-1.58503	-16.9134	-7.8075	-8.30174	-9.90588	-1.76763	-1.87898	-22.0258	-18.9844	-20.1879	-4.80492	-4.14144	-4.40398	0.673375	0.299138	0.299059
(2)B	BIN0740	dapsone-1,4-dioxane-water-50.00-0.63-0.37	-1.52288	-17.0384	-7.89628	-8.41046	-9.97134	-1.77556	-1.88137	-21.8692	-18.9408	-20.2045	-4.88012	-4.22663	-4.50864	0.671405	0.295819	0.294423
(3)D	DES0002	dapsone-choline chloride-1,2-propanediol-water-25.00-0.03-0.07-0.90	-2.26901	-20.6023	-7.87928	-9.2475	-11.2869	-0.756717	-1.76468	-31.244	-23.8892	-25.0975	-6.19099	-4.73364	-4.97307	0.645782	0.137827	0.261909
(3)D	DES0003	dapsone-choline chloride-1,2-propanediol-water-25.00-0.07-0.13-0.80	-1.96569	-19.1492	-8.07293	-9.90955	-10.4419	-1.16854	-2.24931	-29.2046	-23.1574	-25.6926	-5.78689	-4.58865	-5.09098	0.643418	0.202971	0.306433
(3)D	DES0004	dapsone-choline chloride-1,2-propanediol-water-25.00-0.10-0.20-0.70	-1.78373	-18.2192	-8.32876	-10.5466	-9.99058	-1.6378	-2.75539	-27.599	-22.4416	-26.132	-5.46874	-4.4468	-5.17806	0.64625	0.269171	0.347313
(3)D	DES0005	dapsone-choline chloride-1,2-propanediol-water-25.00-0.13-0.27-0.60	-1.62465	-17.6294	-8.63794	-11.1083	-9.79896	-2.1453	-3.26328	-26.2634	-21.7764	-26.3122	-5.2041	-4.315	-5.21377	0.653131	0.332075	0.384954
(3)D	DES0006	dapsone-choline chloride-1,2-propanediol-water-25.00-0.17-0.33-0.50	-1.47676	-17.2208	-8.95872	-11.557	-9.70571	-2.62901	-3.74365	-25.2057	-21.2299	-26.2061	-4.99451	-4.20671	-5.19274	0.660242	0.384598	0.418922
(3)D	DES0007	dapsone-choline chloride-1,2-propanediol-water-25.00-0.20-0.40-0.40	-1.34756	-16.8962	-9.26894	-11.9136	-9.62305	-3.05569	-4.14777	-24.3942	-20.8393	-26.0467	-4.83371	-4.12931	-5.16114	0.665644	0.425287	0.445569
(3)D	DES0008	dapsone-choline chloride-1,2-propanediol-water-25.00-0.23-0.47-0.30	-1.28489	-16.6059	-9.61966	-12.2686	-9.5192	-3.43946	-4.52256	-23.7691	-20.7285	-25.9803	-4.70984	-4.10735	-5.148	0.668998	0.45575	0.467663
(3)D	DES0009	dapsone-choline chloride-1,2-propanediol-water-25.00-0.27-0.53-0.20	-1.29655	-16.3283	-10.0548	-12.6862	-9.38798	-3.80362	-4.90126	-23.278	-20.9666	-26.1109	-4.61253	-4.15453	-5.17387	0.670545	0.477953	0.486471
(3)D	DES0010	dapsone-choline chloride-1,2-propanediol-water-25.00-0.30-0.60-0.10	-1.31472	-16.0547	-10.5209	-13.1276	-9.23197	-4.13294	-5.2465	-22.8835	-21.4253	-26.4334	-4.53436	-4.24543	-5.23778	0.67062	0.493287	0.500416
(3)D	DES0011	dapsone-choline chloride-1,2-propanediol-water-25.00-0.33-0.67-0.00	-1.32878	-15.7824	-11.0582	-13.7198	-9.05615	-4.42894	-5.56196	-22.56	-22.2345	-27.3615	-4.47026	-4.40577	-5.42168	0.669516	0.501312	0.506386
(3)D	DES0013	dapsone-choline chloride-1,2-propanediol-water-30.00-0.03-0.07-0.90	-2.12383	-20.7458	-7.97753	-9.33956	-11.3679	-0.791945	-1.80229	-30.9348	-23.7031	-24.8631	-6.2844	-4.81528	-5.05095	0.64399	0.141237	0.262984
(3)D	DES0014	dapsone-choline chloride-1,2-propanediol-water-30.00-0.07-0.13-0.80	-1.83067	-19.2919	-8.1515	-9.98138	-10.5262	-1.19973	-2.28631	-28.9154	-22.9318	-25.3837	-5.87417	-4.65859	-5.1567	0.641826	0.204791	0.307175
(3)D	DES0015	dapsone-choline chloride-1,2-propanediol-water-30.00-0.10-0.20-0.70	-1.65615	-18.3603	-8.38901	-10.5962	-10.0742	-1.66261	-2.78565	-27.3335	-22.1884	-25.7646	-5.55279	-4.50757	-5.23408	0.644667	0.269459	0.34735
(3)D	DES0016	dapsone-choline chloride-1,2-propanediol-water-30.00-0.13-0.27-0.60	-1.49182	-17.7677	-8.66967	-11.1175	-9.87748	-2.15795	-3.27737	-26.0274	-21.4802	-25.8624	-5.28748	-4.3637	-5.25394	0.651336	0.33089	0.384158
(3)D	DES0017	dapsone-choline chloride-1,2-propanediol-water-30.00-0.17-0.33-0.50	-1.34184	-17.3564	-8.95494	-11.5134	-9.77888	-2.6252	-3.73416	-24.9958	-20.8799	-25.6614	-5.0779	-4.24175	-5.21312	0.65821	0.382295	0.417351
(3)D	DES0018	dapsone-choline chloride-1,2-propanediol-water-30.00-0.20-0.40-0.40	-1.21996	-17.0296	-9.23369	-11.8237	-9.6928	-3.03596	-4.11594	-24.2019	-20.4444	-25.4254	-4.91662	-4.15329	-5.16518	0.663462	0.422292	0.443475
(3)D	DES0019	dapsone-choline chloride-1,2-propanediol-water-30.00-0.23-0.47-0.30	-1.15577	-16.7379	-9.55684	-12.1394	-9.58734	-3.40546	-4.47032	-23.5874	-20.2915	-25.298	-4.79178	-4.12222	-5.13929	0.666754	0.452392	0.465192
(3)D	DES0020	dapsone-choline chloride-1,2-propanediol-water-30.00-0.27-0.53-0.20	-1.17355	-16.4591	-9.99946	-12.5728	-9.45567	-3.76921	-4.84934	-23.1023	-20.5517	-25.4774	-4.69324	-4.17508	-5.17574	0.668297	0.474456	0.483721
(3)D	DES0021	dapsone-choline chloride-1,2-propanediol-water-30.00-0.30-0.60-0.10	-1.19226	-16.1848	-10.468	-13.0225	-9.29989	-4.09804	-5.19406	-22.7111	-21.0126	-25.8238	-4.61377	-4.26871	-5.2461	0.6684	0.489801	0.497508
(3)D	DES0022	dapsone-choline chloride-1,2-propanediol-water-30.00-0.33-0.67-0.00	-1.20335	-15.912	-11.0019	-13.6143	-9.12463	-4.39257	-5.50678	-22.3893	-21.8023	-26.7443	-4.54839	-4.42914	-5.4331	0.667346	0.497928	0.503368
(3)D	DES0024	dapsone-choline chloride-1,2-propanediol-water-35.00-0.03-0.07-0.90	-2.01699	-20.8868	-8.07513	-9.43094	-11.451	-0.827282	-1.8396	-30.6209	-23.5205	-24.6352	-6.37373	-4.8958	-5.12782	0.642422	0.144552	0.264028
(3)D	DES0025	dapsone-choline chloride-1,2-propanediol-water-35.00-0.07-0.13-0.80	-1.708	-19.4322	-8.2218	-10.042	-10.6117	-1.23003	-2.32059	-28.624	-22.6895	-25.0572	-5.95808	-4.72282	-5.21565	0.640426	0.206629	0.307924
(3)D	DES0026	dapsone-choline chloride-1,2-propanediol-water-35.00-0.10-0.20-0.70	-1.54461	-18.4991	-8.44099	-10.6338	-10.1579	-1.68608	-2.81276	-27.0684	-21.9208	-25.3808	-5.6343	-4.56282	-5.28301	0.643224	0.269821	0.347436
(3)D	DES0027	dapsone-choline chloride-1,2-propanediol-water-35.00-0.13-0.27-0.60	-1.37811	-17.9038	-8.6905	-11.1108	-9.95555	-2.16823	-3.28692	-25.7933	-21.1659	-25.3899	-5.36888	-4.40569	-5.2849	0.649652	0.329823	0.383457
(3)D	DES0028	dapsone-choline chloride-1,2-propanediol-water-35.00-0.17-0.33-0.50	-1.23064	-17.4898	-8.94091	-11.455	-9.85145	-2.61896	-3.7204	-24.7879	-20.5158	-25.1002	-5.15959	-4.27036	-5.22461	0.65628	0.380148	0.415919
(3)D	DES0029	dapsone-choline chloride-1,2-propanediol-water-35.00-0.20-0.40-0.40	-1.10736	-17.1611	-9.17729	-11.7024	-9.7619	-3.01015	-4.07415	-24.0116	-20.0134	-24.7551	-4.99801	-4.16579	-5.15277	0.66138	0.419478	0.44155
(3)D	DES0030	dapsone-choline chloride-1,2-propanediol-water-35.00-0.23-0.47-0.30	-1.04339	-16.8678	-9.4719	-11.9782	-9.65476	-3.36472	-4.40754	-23.4077	-19.8189	-24.5681	-4.87231	-4.1253	-5.11385	0.664605	0.449228	0.462909
(3)D	DES0031	dapsone-choline chloride-1,2-propanediol-water-35.00-0.27-0.53-0.20	-1.0578	-16.5881	-9.90867	-12.4074	-9.52256	-3.72273	-4.77874	-22.9289	-20.0744	-24.7563	-4.77265	-4.1785	-5.15302	0.666137	0.471159	0.481157
(3)D	DES0032	dapsone-choline chloride-1,2-propanediol-water-35.00-0.30-0.60-0.10	-1.07766	-16.313	-10.3807	-12.8678	-9.3669	-4.05102	-5.12319	-22.5412	-20.5408	-25.1327	-4.69196	-4.27558	-5.23137	0.666263	0.486516	0.494776
(3)D	DES0033	dapsone-choline chloride-1,2-propanediol-water-35.00-0.33-0.67-0.00	-1.09458	-16.0396	-10.9245	-13.4794	-9.19212	-4.34916	-5.44113	-22.2214	-21.3383	-26.0856	-4.62538	-4.44156	-5.42971	0.665252	0.494745	0.500525
(3)D	DES0035	dapsone-choline chloride-1,2-propanediol-water-40.00-0.03-0.07-0.90	-1.90609	-21.0255	-8.16614	-9.51421	-11.5362	-0.862052	-1.87504	-30.3027	-23.3246	-24.3946	-6.45902	-4.97163	-5.19971	0.64107	0.147771	0.265033
(3)D	DES0036	dapsone-choline chloride-1,2-propanediol-water-40.00-0.07-0.13-0.80	-1.60911	-19.5702	-8.28932	-10.099	-10.6984	-1.26015	-2.35377	-28.3307	-22.4466	-24.7332	-6.03869	-4.7845	-5.27188	0.639203	0.208474	0.308665
(3)D	DES0037	dapsone-choline chloride-1,2-propanediol-water-40.00-0.10-0.20-0.70	-1.43193	-18.6355	-8.47534	-10.646	-10.2417	-1.70623	-2.83291	-26.8043	-21.6162	-24.95	-5.71334	-4.60749	-5.31809	0.641911	0.270242	0.347554
(3)D	DES0038	dapsone-choline chloride-1,2-propanediol-water-40.00-0.13-0.27-0.60	-1.2645	-18.0377	-8.68649	-11.0669	-10.0332	-2.17255	-3.28547	-25.5612	-20.8013	-24.8489	-5.44836	-4.4338	-5.29653	0.648074	0.328858	0.382832
(3)D	DES0039	dapsone-choline chloride-1,2-propanediol-water-40.00-0.17-0.33-0.50	-1.12427	-17.6213	-8.90124	-11.3582	-9.92348	-2.60573	-3.69451	-24.5819	-20.1038	-24.4729	-5.23962	-4.28513	-5.2164	0.654449	0.378143	0.414605
(3)D	DES0040	dapsone-choline chloride-1,2-propanediol-water-40.00-0.20-0.40-0.40	-0.988603	-17.2906	-9.06624	-11.4988	-9.83041	-2.96726	-4.0044	-23.8231	-19.4762	-23.9322	-5.07788	-4.15135	-5.10115	0.659392	0.416832	0.439776
(3)D	DES0041	dapsone-choline chloride-1,2-propanediol-water-40.00-0.23-0.47-0.30	-0.926891	-16.996	-9.32867	-11.7303	-9.72153	-3.3044	-4.31386	-23.2299	-19.2376	-23.6834	-4.95146	-4.1005	-5.04811	0.662546	0.446245	0.460785
(3)D	DES0042	dapsone-choline chloride-1,2-propanediol-water-40.00-0.27-0.53-0.20	-0.946349	-16.7152	-9.77491	-12.1796	-9.58871	-3.66138	-4.68526	-22.7575	-19.5227	-23.932	-4.85077	-4.16126	-5.10111	0.664062	0.468049	0.478753
(3)D	DES0043	dapsone-choline chloride-1,2-propanediol-water-40.00-0.30-0.60-0.10	-0.968771	-16.4394	-10.254	-12.6571	-9.43306	-3.99	-5.03115	-22.3737	-20.0033	-24.3524	-4.76895	-4.26371	-5.19072	0.664206	0.483419	0.492195
(3)D	DES0044	dapsone-choline chloride-1,2-propanediol-water-40.00-0.33-0.67-0.00	-0.987807	-16.1655	-10.8031	-13.2823	-9.25867	-4.28959	-5.35125	-22.0561	-20.8001	-25.3266	-4.70125	-4.43354	-5.39835	0.663232	0.491749	0.497809
(3)D	DES0046	dapsone-choline chloride-1,3-butanediol-water-25.00-0.03-0.07-0.90	-2.20505	-20.3448	-7.92579	-9.49696	-11.0714	-0.79607	-1.85293	-31.1033	-23.9132	-25.6382	-6.16311	-4.7384	-5.08021	0.642396	0.143839	0.267257
(3)D	DES0047	dapsone-choline chloride-1,3-butanediol-water-25.00-0.07-0.13-0.80	-1.91303	-18.7758	-8.15856	-10.3725	-10.102	-1.25222	-2.40071	-29.0919	-23.164	-26.7377	-5.76457	-4.58994	-5.29807	0.636684	0.214342	0.31183
(3)D	DES0048	dapsone-choline chloride-1,3-butanediol-water-25.00-0.10-0.20-0.70	-1.74113	-17.8175	-8.48539	-11.2103	-9.6312	-1.81533	-2.98403	-27.4569	-22.3715	-27.591	-5.44058	-4.43291	-5.46715	0.639022	0.290535	0.35309
(3)D	DES0049	dapsone-choline chloride-1,3-butanediol-water-25.00-0.13-0.27-0.60	-1.57384	-17.2136	-8.87514	-11.9326	-9.43179	-2.44764	-3.56805	-26.1003	-21.5579	-28.0547	-5.17177	-4.27171	-5.55905	0.645855	0.364268	0.39093
(3)D	DES0050	dapsone-choline chloride-1,3-butanediol-water-25.00-0.17-0.33-0.50	-1.42998	-16.7695	-9.27369	-12.5003	-9.29003	-3.05408	-4.10105	-25.0862	-20.8607	-28.1712	-4.97083	-4.13354	-5.58211	0.651436	0.424908	0.423524
(3)D	DES0051	dapsone-choline chloride-1,3-butanediol-water-25.00-0.20-0.40-0.40	-1.29685	-16.3829	-9.63834	-12.927	-9.12201	-3.58732	-4.53468	-24.3531	-20.2952	-28.148	-4.82556	-4.0215	-5.57753	0.654021	0.471469	0.448436
(3)D	DES0052	dapsone-choline chloride-1,3-butanediol-water-25.00-0.23-0.47-0.30	-1.23402	-16.0132	-10.0411	-13.3385	-8.91448	-4.07337	-4.93423	-23.8092	-20.0157	-28.1879	-4.71779	-3.96612	-5.58544	0.653925	0.50667	0.469048
(3)D	DES0053	dapsone-choline chloride-1,3-butanediol-water-25.00-0.27-0.53-0.20	-1.26805	-15.6488	-10.5637	-13.8476	-8.67528	-4.55731	-5.35686	-23.3892	-20.1454	-28.4781	-4.63457	-3.99181	-5.64293	0.651794	0.533074	0.486997
(3)D	DES0054	dapsone-choline chloride-1,3-butanediol-water-25.00-0.30-0.60-0.10	-1.2945	-15.2889	-11.0995	-14.3444	-8.41564	-5.00056	-5.74596	-23.0529	-20.456	-28.8394	-4.56794	-4.05336	-5.71452	0.648176	0.552309	0.501372
(3)D	DES0055	dapsone-choline chloride-1,3-butanediol-water-25.00-0.33-0.67-0.00	-1.30666	-14.9365	-11.6957	-14.9538	-8.14585	-5.40636	-6.10141	-22.7759	-21.0945	-29.6912	-4.51305	-4.17987	-5.88331	0.643488	0.563971	0.509099
(3)D	DES0057	dapsone-choline chloride-1,3-butanediol-water-30.00-0.05-0.05-0.90	-2.09776	-20.3216	-7.96436	-9.48957	-11.0367	-0.814866	-1.86734	-30.628	-23.584	-25.1434	-6.22208	-4.79109	-5.10789	0.639483	0.145357	0.267711
(3)D	DES0058	dapsone-choline chloride-1,3-butanediol-water-30.00-0.10-0.10-0.80	-1.79103	-18.54	-8.0995	-10.2795	-9.92467	-1.22903	-2.38222	-28.4193	-22.6636	-26.0507	-5.77338	-4.60411	-5.29219	0.632223	0.210698	0.310411
(3)D	DES0059	dapsone-choline chloride-1,3-butanediol-water-30.00-0.15-0.15-0.70	-1.60862	-17.4142	-8.34766	-11.0301	-9.31163	-1.75649	-2.94058	-26.7281	-21.7422	-26.685	-5.42981	-4.41694	-5.42105	0.631664	0.284525	0.351675
(3)D	DES0060	dapsone-choline chloride-1,3-butanediol-water-30.00-0.20-0.20-0.60	-1.44371	-16.6473	-8.63738	-11.6648	-8.932	-2.29948	-3.46187	-25.4503	-20.9068	-27.059	-5.17024	-4.24722	-5.49704	0.633375	0.351243	0.386416
(3)D	DES0061	dapsone-choline chloride-1,3-butanediol-water-30.00-0.17-0.33-0.50	-1.30455	-16.9043	-9.26161	-12.4575	-9.36247	-3.04554	-4.10472	-24.8781	-20.5049	-27.5533	-5.05398	-4.16558	-5.59745	0.64943	0.422339	0.423073
(3)D	DES0062	dapsone-choline chloride-1,3-butanediol-water-30.00-0.20-0.40-0.40	-1.17457	-16.5158	-9.5862	-12.8243	-9.1922	-3.55696	-4.51013	-24.1582	-19.8886	-27.4258	-4.90774	-4.04037	-5.57155	0.651932	0.468186	0.447359
(3)D	DES0063	dapsone-choline chloride-1,3-butanediol-water-30.00-0.23-0.47-0.30	-1.10627	-16.1448	-9.95128	-13.1812	-8.98414	-4.02185	-4.88163	-23.6209	-19.5594	-27.3777	-4.79858	-3.97349	-5.56177	0.651841	0.503024	0.467437
(3)D	DES0064	dapsone-choline chloride-1,3-butanediol-water-30.00-0.27-0.53-0.20	-1.13971	-15.7795	-10.4792	-13.7067	-8.74518	-4.50321	-5.30263	-23.2041	-19.713	-27.7225	-4.71392	-4.0047	-5.63183	0.64976	0.529297	0.484947
(3)D	DES0065	dapsone-choline chloride-1,3-butanediol-water-30.00-0.18-0.72-0.10	-1.16471	-16.5112	-11.656	-14.1654	-9.44294	-5.49279	-5.75516	-23.3159	-20.3304	-27.7427	-4.73663	-4.13013	-5.63593	0.665954	0.570803	0.505234
(3)D	DES0066	dapsone-choline chloride-1,3-butanediol-water-30.00-0.20-0.80-0.00	-1.17894	-16.2451	-12.3208	-14.6225	-9.25976	-5.98429	-6.06071	-23.0426	-20.9024	-28.2427	-4.6811	-4.24632	-5.73751	0.664217	0.58494	0.513697
(3)D	DES0068	dapsone-choline chloride-1,3-butanediol-water-35.00-0.02-0.08-0.90	-1.95944	-20.7732	-8.17429	-9.77672	-11.35	-0.884384	-1.97731	-30.5799	-23.657	-25.3104	-6.3652	-4.92421	-5.26837	0.640693	0.152254	0.272895
(3)D	DES0069	dapsone-choline chloride-1,3-butanediol-water-35.00-0.10-0.10-0.80	-1.67897	-18.6809	-8.16911	-10.3444	-10.0105	-1.26009	-2.42251	-28.1371	-22.421	-25.708	-5.85673	-4.66692	-5.35112	0.630891	0.212601	0.311632
(3)D	DES0070	dapsone-choline chloride-1,3-butanediol-water-35.00-0.15-0.15-0.70	-1.49273	-17.5526	-8.38928	-11.0583	-9.39228	-1.77697	-2.96961	-26.4817	-21.4581	-26.2494	-5.51216	-4.4665	-5.46381	0.630167	0.284612	0.352124
(3)D	DES0071	dapsone-choline chloride-1,3-butanediol-water-35.00-0.20-0.20-0.60	-1.32544	-16.7827	-8.64321	-11.6394	-9.00617	-2.30314	-3.46935	-25.2363	-20.5746	-26.5133	-5.25294	-4.28261	-5.51874	0.631608	0.349716	0.385994
(3)D	DES0072	dapsone-choline chloride-1,3-butanediol-water-35.00-0.25-0.25-0.50	-1.17983	-16.167	-8.87393	-12.0637	-8.67258	-2.76242	-3.88127	-24.3206	-19.8329	-26.5533	-5.06234	-4.12822	-5.52708	0.631426	0.400895	0.412534
(3)D	DES0073	dapsone-choline chloride-1,3-butanediol-water-35.00-0.20-0.40-0.40	-1.05348	-16.6466	-9.49032	-12.65	-9.26154	-3.51139	-4.45994	-23.9657	-19.4026	-26.5782	-4.98846	-4.03866	-5.53226	0.649933	0.465082	0.446342
(3)D	DES0074	dapsone-choline chloride-1,3-butanediol-water-35.00-0.23-0.47-0.30	-0.9934	-16.2744	-9.83456	-12.981	-9.05289	-3.96077	-4.81332	-23.435	-19.0615	-26.5055	-4.87799	-3.96764	-5.51712	0.649843	0.499566	0.465936
(3)D	DES0075	dapsone-choline chloride-1,3-butanediol-water-35.00-0.27-0.53-0.20	-1.02304	-15.9082	-10.3607	-13.5121	-8.8141	-4.43593	-5.22792	-23.0217	-19.2269	-26.8836	-4.79197	-4.00208	-5.59583	0.647806	0.525708	0.483004
(3)D	DES0076	dapsone-choline chloride-1,3-butanediol-water-35.00-0.30-0.60-0.10	-1.05698	-15.5471	-10.9203	-14.0631	-8.55543	-4.88391	-5.62398	-22.6891	-19.5891	-27.3865	-4.72274	-4.07747	-5.70051	0.644323	0.544995	0.496621
(3)D	DES0077	dapsone-choline chloride-1,3-butanediol-water-35.00-0.20-0.80-0.00	-1.07652	-16.374	-12.2238	-14.5151	-9.3301	-5.91765	-6.01636	-22.8586	-20.4645	-27.5798	-4.75802	-4.25968	-5.74073	0.662267	0.581454	0.511722
(3)D	DES0079	dapsone-choline chloride-1,3-butanediol-water-40.00-0.02-0.08-0.90	-1.85437	-20.9104	-8.26299	-9.86257	-11.4369	-0.921169	-2.02033	-30.2523	-23.445	-25.0431	-6.44828	-4.99731	-5.33793	0.639463	0.155643	0.274567
(3)D	DES0080	dapsone-choline chloride-1,3-butanediol-water-40.00-0.04-0.16-0.80	-1.57192	-19.5204	-8.49744	-10.7456	-10.5966	-1.40442	-2.57863	-28.4969	-22.6506	-26.08	-6.07411	-4.82797	-5.55894	0.635643	0.225342	0.31688
(3)D	DES0081	dapsone-choline chloride-1,3-butanediol-water-40.00-0.10-0.20-0.70	-1.37608	-18.2332	-8.59616	-11.286	-9.88328	-1.88206	-3.09253	-26.6642	-21.4405	-26.1647	-5.68347	-4.57005	-5.57701	0.634897	0.291697	0.356712
(3)D	DES0082	dapsone-choline chloride-1,3-butanediol-water-40.00-0.13-0.27-0.60	-1.21892	-17.6197	-8.88539	-11.8638	-9.66251	-2.46424	-3.61931	-25.41	-20.505	-26.3277	-5.41614	-4.37065	-5.61176	0.640807	0.360539	0.392079
(3)D	DES0083	dapsone-choline chloride-1,3-butanediol-water-40.00-0.17-0.33-0.50	-1.07237	-17.1675	-9.14983	-12.228	-9.50505	-3.00143	-4.06267	-24.4689	-19.634	-26.0749	-5.21556	-4.18499	-5.55787	0.645697	0.417653	0.422291
(3)D	DES0084	dapsone-choline chloride-1,3-butanediol-water-40.00-0.20-0.40-0.40	-0.936145	-16.7754	-9.34769	-12.4009	-9.33011	-3.44953	-4.38254	-23.7754	-18.835	-25.6055	-5.06773	-4.01467	-5.45781	0.648022	0.462143	0.445364
(3)D	DES0085	dapsone-choline chloride-1,3-butanediol-water-40.00-0.23-0.47-0.30	-0.882172	-16.402	-9.66692	-12.7004	-9.12079	-3.88049	-4.71464	-23.2515	-18.4782	-25.5013	-4.95606	-3.93862	-5.43561	0.647928	0.496283	0.464485
(3)D	DES0086	dapsone-choline chloride-1,3-butanediol-water-40.00-0.27-0.53-0.20	-0.920648	-16.035	-10.2198	-13.2831	-8.88209	-4.36047	-5.14033	-22.8419	-18.7109	-26.0029	-4.86875	-3.98823	-5.54252	0.645931	0.522293	0.481176
(3)D	DES0087	dapsone-choline chloride-1,3-butanediol-water-40.00-0.30-0.60-0.10	-0.94962	-15.6732	-10.774	-13.8356	-8.62381	-4.80238	-5.52862	-22.5113	-19.0696	-26.5271	-4.79829	-4.0647	-5.65426	0.642508	0.541597	0.494383
(3)D	DES0088	dapsone-choline chloride-1,3-butanediol-water-40.00-0.33-0.67-0.00	-0.963278	-15.3194	-11.3698	-14.4703	-8.35567	-5.20475	-5.87279	-22.2377	-19.6873	-27.4549	-4.73997	-4.19635	-5.85202	0.63805	0.553632	0.500886
(3)D	DES0090	dapsone-choline chloride-glycerol-water-25.00-0.03-0.07-0.90	-2.09949	-20.7541	-7.97979	-9.32058	-11.3118	-0.967919	-1.77139	-31.6695	-23.5179	-25.3201	-6.27531	-4.66008	-5.01718	0.643187	0.171983	0.260936
(3)D	DES0091	dapsone-choline chloride-glycerol-water-25.00-0.07-0.13-0.80	-1.78506	-19.4562	-8.28289	-10.0669	-10.6001	-1.61485	-2.28517	-29.7037	-22.3647	-26.0999	-5.88579	-4.43157	-5.1717	0.642979	0.267075	0.306451
(3)D	DES0092	dapsone-choline chloride-glycerol-water-25.00-0.10-0.20-0.70	-1.53744	-18.6458	-8.60251	-10.7247	-10.2404	-2.29353	-2.82667	-28.1919	-21.1604	-26.4903	-5.58622	-4.19294	-5.24905	0.647036	0.353586	0.35002
(3)D	DES0093	dapsone-choline chloride-glycerol-water-25.00-0.13-0.27-0.60	-1.36617	-18.1386	-8.95365	-11.2889	-10.0903	-2.9736	-3.37201	-26.9941	-20.0572	-26.5533	-5.34888	-3.97433	-5.26154	0.653551	0.427984	0.390571
(3)D	DES0094	dapsone-choline chloride-glycerol-water-25.00-0.17-0.33-0.50	-1.24239	-17.7955	-9.31938	-11.7624	-10.0275	-3.60955	-3.90009	-26.0541	-19.1509	-26.3705	-5.16261	-3.79474	-5.22531	0.660133	0.487494	0.427388
(3)D	DES0095	dapsone-choline chloride-glycerol-water-25.00-0.20-0.40-0.40	-1.12673	-17.5362	-9.65572	-12.1002	-9.98857	-4.16679	-4.35841	-25.3148	-18.41	-25.966	-5.01612	-3.64793	-5.14515	0.665696	0.533197	0.458608
(3)D	DES0096	dapsone-choline chloride-glycerol-water-25.00-0.23-0.47-0.30	-1.0944	-17.3189	-10.0958	-12.5223	-9.94755	-4.70304	-4.83404	-24.7237	-18.0874	-25.7866	-4.89901	-3.58402	-5.10961	0.670024	0.567516	0.486143
(3)D	DES0097	dapsone-choline chloride-glycerol-water-25.00-0.27-0.53-0.20	-1.12706	-17.1235	-10.6562	-13.0559	-9.89587	-5.23838	-5.34683	-24.2415	-18.1714	-25.8564	-4.80345	-3.60067	-5.12345	0.673219	0.59264	0.510668
(3)D	DES0098	dapsone-choline chloride-glycerol-water-25.00-0.30-0.60-0.10	-1.15433	-16.9401	-11.2329	-13.5528	-9.83203	-5.7259	-5.82385	-23.8405	-18.4706	-25.9229	-4.724	-3.65996	-5.13662	0.675461	0.610056	0.53135
(3)D	DES0099	dapsone-choline chloride-glycerol-water-25.00-0.33-0.67-0.00	-1.18641	-16.7644	-11.894	-14.185	-9.75734	-6.17897	-6.27939	-23.5017	-19.1684	-26.5157	-4.65685	-3.79821	-5.25409	0.676926	0.61931	0.544449
(3)D	DES0101	dapsone-choline chloride-glycerol-water-30.00-0.03-0.07-0.90	-1.96662	-20.9018	-8.07162	-9.4044	-11.3935	-1.00115	-1.81108	-31.3651	-23.3233	-25.0481	-6.37182	-4.73814	-5.08852	0.641333	0.174438	0.26249
(3)D	DES0102	dapsone-choline chloride-glycerol-water-30.00-0.07-0.13-0.80	-1.65511	-19.6034	-8.34603	-10.1162	-10.6847	-1.63923	-2.32351	-29.4204	-22.1237	-25.7058	-5.97675	-4.49442	-5.22214	0.641282	0.267252	0.307927
(3)D	DES0103	dapsone-choline chloride-glycerol-water-30.00-0.10-0.20-0.70	-1.40175	-18.7913	-8.61988	-10.7085	-10.3228	-2.30006	-2.84747	-27.935	-20.8472	-25.9311	-5.67499	-4.2351	-5.26791	0.645264	0.351951	0.350874
(3)D	DES0104	dapsone-choline chloride-glycerol-water-30.00-0.13-0.27-0.60	-1.24653	-18.2815	-8.94034	-11.2254	-10.1677	-2.96081	-3.37322	-26.7647	-19.7247	-25.9018	-5.43725	-4.00706	-5.26196	0.65157	0.424923	0.390637
(3)D	DES0105	dapsone-choline chloride-glycerol-water-30.00-0.17-0.33-0.50	-1.11356	-17.9359	-9.24833	-11.6094	-10.1002	-3.56475	-3.86304	-25.8475	-18.7484	-25.5529	-5.25092	-3.80874	-5.19106	0.657946	0.483455	0.426662
(3)D	DES0106	dapsone-choline chloride-glycerol-water-30.00-0.20-0.40-0.40	-0.989017	-17.6746	-9.50968	-11.8334	-10.058	-4.07995	-4.269	-25.1247	-17.911	-24.9526	-5.10409	-3.63863	-5.06911	0.663365	0.528588	0.457159
(3)D	DES0107	dapsone-choline chloride-glycerol-water-30.00-0.23-0.47-0.30	-0.95851	-17.4557	-9.92543	-12.2218	-10.0149	-4.5953	-4.71785	-24.545	-17.5825	-24.7531	-4.98631	-3.57188	-5.0286	0.667606	0.562655	0.484058
(3)D	DES0108	dapsone-choline chloride-glycerol-water-30.00-0.27-0.53-0.20	-0.994445	-17.259	-10.4994	-12.7801	-9.962	-5.13018	-5.22684	-24.0705	-17.7115	-24.9159	-4.88992	-3.59809	-5.06167	0.670755	0.587766	0.508027
(3)D	DES0109	dapsone-choline chloride-glycerol-water-30.00-0.30-0.60-0.10	-1.02808	-17.0746	-11.0945	-13.3099	-9.89754	-5.62366	-5.70521	-23.6749	-18.0467	-25.0857	-4.80956	-3.66619	-5.09616	0.672977	0.605355	0.528193
(3)D	DES0110	dapsone-choline chloride-glycerol-water-30.00-0.33-0.67-0.00	-1.05653	-16.8981	-11.7551	-13.9473	-9.8226	-6.07662	-6.15104	-23.3399	-18.7316	-25.7175	-4.74149	-3.80532	-5.22451	0.67444	0.614922	0.540725
(3)D	DES0112	dapsone-choline chloride-glycerol-water-35.00-0.03-0.07-0.90	-1.84651	-21.0469	-8.15768	-9.48117	-11.4768	-1.03382	-1.84901	-31.0568	-23.1182	-24.7677	-6.46448	-4.81205	-5.15539	0.639686	0.176846	0.263978
(3)D	DES0113	dapsone-choline chloride-glycerol-water-35.00-0.07-0.13-0.80	-1.53365	-19.748	-8.39635	-10.1483	-10.77	-1.66146	-2.35722	-29.1353	-21.8559	-25.2835	-6.06452	-4.5493	-5.26276	0.639756	0.267513	0.309347
(3)D	DES0114	dapsone-choline chloride-glycerol-water-35.00-0.10-0.20-0.70	-1.2866	-18.9342	-8.62478	-10.6751	-10.4052	-2.30374	-2.86275	-27.6779	-20.5129	-25.3524	-5.76116	-4.26975	-5.2771	0.643633	0.350459	0.351696
(3)D	DES0115	dapsone-choline chloride-glycerol-water-35.00-0.13-0.27-0.60	-1.11653	-18.422	-8.87581	-11.0861	-10.245	-2.93183	-3.35035	-26.5358	-19.2892	-25.1038	-5.52342	-4.01505	-5.22535	0.649716	0.422035	0.39068
(3)D	DES0116	dapsone-choline chloride-glycerol-water-35.00-0.17-0.33-0.50	-0.99414	-18.0741	-9.14069	-11.4035	-10.1727	-3.50716	-3.80725	-25.6414	-18.2818	-24.6512	-5.33726	-3.80535	-5.13114	0.655882	0.479611	0.425944
(3)D	DES0117	dapsone-choline chloride-glycerol-water-35.00-0.20-0.40-0.40	-0.876275	-17.8108	-9.3491	-11.5498	-10.1271	-3.98886	-4.17284	-24.935	-17.3949	-23.9393	-5.19023	-3.62075	-4.98298	0.661153	0.524187	0.455758
(3)D	DES0118	dapsone-choline chloride-glycerol-water-35.00-0.23-0.47-0.30	-0.837087	-17.5904	-9.71246	-11.8634	-10.0818	-4.47034	-4.57875	-24.3667	-17.0116	-23.6401	-5.07192	-3.54096	-4.92068	0.665303	0.558004	0.482003
(3)D	DES0119	dapsone-choline chloride-glycerol-water-35.00-0.27-0.53-0.20	-0.879321	-17.3925	-10.3117	-12.464	-10.0277	-5.00938	-5.09034	-23.9001	-17.2068	-23.9289	-4.97481	-3.5816	-4.9808	0.668401	0.583098	0.505438
(3)D	DES0120	dapsone-choline chloride-glycerol-water-35.00-0.30-0.60-0.10	-0.923207	-17.2072	-10.9418	-13.0512	-9.9625	-5.51647	-5.58046	-23.5102	-17.606	-24.2439	-4.89364	-3.66469	-5.04637	0.670598	0.600847	0.52513
(3)D	DES0121	dapsone-choline chloride-glycerol-water-35.00-0.33-0.67-0.00	-0.94616	-17.0299	-11.5924	-13.6809	-9.88723	-5.96407	-6.01091	-23.1792	-18.2648	-24.8904	-4.82475	-3.80183	-5.18094	0.672053	0.610704	0.537079
(3)D	DES0123	dapsone-choline chloride-glycerol-water-40.00-0.03-0.07-0.90	-1.74311	-21.1895	-8.23953	-9.55293	-11.5617	-1.06603	-1.88547	-30.745	-22.9076	-24.4849	-6.55329	-4.88275	-5.21896	0.638239	0.179201	0.265393
(3)D	DES0124	dapsone-choline chloride-glycerol-water-40.00-0.07-0.13-0.80	-1.42069	-19.89	-8.43279	-10.1619	-10.856	-1.68119	-2.38576	-28.849	-21.5603	-24.8319	-6.14916	-4.59558	-5.29292	0.638394	0.267843	0.310699
(3)D	DES0125	dapsone-choline chloride-glycerol-water-40.00-0.10-0.20-0.70	-1.16404	-19.0746	-8.59006	-10.5852	-10.4877	-2.2972	-2.86154	-27.4211	-20.0954	-24.6643	-5.84481	-4.28333	-5.2572	0.642136	0.349091	0.352461
(3)D	DES0126	dapsone-choline chloride-glycerol-water-40.00-0.13-0.27-0.60	-0.994201	-18.5601	-8.77214	-10.8908	-10.322	-2.89069	-3.30903	-26.3074	-18.7816	-24.2114	-5.60742	-4.00329	-5.16065	0.647983	0.419306	0.390691
(3)D	DES0127	dapsone-choline chloride-glycerol-water-40.00-0.17-0.33-0.50	-0.869365	-18.2101	-8.96241	-11.0948	-10.2449	-3.42386	-3.71549	-25.4358	-17.6866	-23.5646	-5.42164	-3.7699	-5.0228	0.653934	0.475949	0.425197
(3)D	DES0128	dapsone-choline chloride-glycerol-water-40.00-0.20-0.40-0.40	-0.75123	-17.945	-9.08707	-11.1198	-10.1958	-3.85659	-4.0221	-24.7458	-16.7028	-22.6656	-5.27457	-3.5602	-4.83117	0.659055	0.519981	0.454307
(3)D	DES0129	dapsone-choline chloride-glycerol-water-40.00-0.23-0.47-0.30	-0.721285	-17.7231	-9.43973	-11.4241	-10.1484	-4.32046	-4.40753	-24.1888	-16.3477	-22.4064	-5.15585	-3.48451	-4.77593	0.66311	0.553552	0.479942
(3)D	DES0130	dapsone-choline chloride-glycerol-water-40.00-0.27-0.53-0.20	-0.758633	-17.5241	-10.0332	-12.0222	-10.0929	-4.84722	-4.90129	-23.7303	-16.5608	-22.7397	-5.05812	-3.52993	-4.84697	0.666153	0.578624	0.502786
(3)D	DES0131	dapsone-choline chloride-glycerol-water-40.00-0.30-0.60-0.10	-0.804083	-17.3378	-10.6822	-12.6456	-10.027	-5.35796	-5.3911	-23.3462	-17.0023	-23.1661	-4.97624	-3.62405	-4.93786	0.668321	0.596521	0.52194
(3)D	DES0132	dapsone-choline chloride-glycerol-water-40.00-0.33-0.67-0.00	-0.835857	-17.1598	-11.3627	-13.3264	-9.95128	-5.81924	-5.83154	-23.0195	-17.7021	-23.9337	-4.90661	-3.77321	-5.10147	0.669764	0.606648	0.533388
(3)D	DES0134	dapsone-choline chloride-ethylene glycol-water-25.00-0.03-0.07-0.90	-1.96047	-20.8992	-7.77534	-9.24589	-11.4607	-0.738838	-1.82285	-31.6568	-23.6006	-24.897	-6.27279	-4.67645	-4.93334	0.646275	0.136436	0.269804
(3)D	DES0135	dapsone-choline chloride-ethylene glycol-water-25.00-0.07-0.13-0.80	-1.64508	-19.5644	-7.87875	-9.89486	-10.7125	-1.14168	-2.34319	-29.6894	-22.5962	-25.3284	-5.88295	-4.47745	-5.01883	0.645508	0.203178	0.318281
(3)D	DES0136	dapsone-choline chloride-ethylene glycol-water-25.00-0.10-0.20-0.70	-1.48077	-18.6449	-8.04161	-10.513	-10.2527	-1.58297	-2.87213	-28.1478	-21.6624	-25.6275	-5.57748	-4.2924	-5.07809	0.647667	0.269424	0.361264
(3)D	DES0137	dapsone-choline chloride-ethylene glycol-water-25.00-0.13-0.27-0.60	-1.36258	-18.0336	-8.26441	-11.0603	-10.0188	-2.05465	-3.39775	-26.882	-20.8276	-25.7002	-5.32668	-4.12699	-5.09249	0.652882	0.33238	0.400195
(3)D	DES0138	dapsone-choline chloride-ethylene glycol-water-25.00-0.17-0.33-0.50	-1.25699	-17.6099	-8.51062	-11.4967	-9.90024	-2.51304	-3.89924	-25.8582	-20.116	-25.4821	-5.1238	-3.98598	-5.04928	0.65896	0.38668	0.435741
(3)D	DES0139	dapsone-choline chloride-ethylene glycol-water-25.00-0.20-0.40-0.40	-1.16613	-17.2878	-8.76471	-11.8418	-9.8224	-2.93247	-4.3214	-25.039	-19.5615	-25.2236	-4.96148	-3.8761	-4.99805	0.6644	0.430702	0.463697
(3)D	DES0140	dapsone-choline chloride-ethylene glycol-water-25.00-0.23-0.47-0.30	-1.12509	-17.017	-9.07711	-12.1952	-9.74868	-3.327	-4.72042	-24.3781	-19.286	-25.0706	-4.83052	-3.82152	-4.96774	0.668671	0.465411	0.487236
(3)D	DES0141	dapsone-choline chloride-ethylene glycol-water-25.00-0.27-0.53-0.20	-1.11207	-16.7712	-9.43941	-12.5462	-9.66439	-3.69936	-5.10852	-23.8364	-19.2522	-24.946	-4.72319	-3.81483	-4.94304	0.671718	0.492316	0.508231
(3)D	DES0142	dapsone-choline chloride-ethylene glycol-water-25.00-0.30-0.60-0.10	-1.13325	-16.5376	-9.88001	-12.9734	-9.56517	-4.06415	-5.47958	-23.3855	-19.5065	-25.1345	-4.63384	-3.86521	-4.9804	0.673651	0.512544	0.523862
(3)D	DES0143	dapsone-choline chloride-ethylene glycol-water-25.00-0.33-0.67-0.00	-1.14897	-16.31	-10.3883	-13.5208	-9.45112	-4.40313	-5.81143	-23.0048	-20.0745	-25.8574	-4.55841	-3.97776	-5.12365	0.674621	0.525377	0.531448
(3)D	DES0145	dapsone-choline chloride-ethylene glycol-water-30.00-0.03-0.07-0.90	-1.81976	-21.0455	-7.85734	-9.31596	-11.541	-0.771889	-1.85562	-31.3523	-23.3728	-24.6094	-6.36921	-4.74818	-4.9994	0.644382	0.139833	0.270695
(3)D	DES0146	dapsone-choline chloride-ethylene glycol-water-30.00-0.07-0.13-0.80	-1.51288	-19.7102	-7.92537	-9.91889	-10.7966	-1.16657	-2.36726	-29.4031	-22.2952	-24.9105	-5.97325	-4.52927	-5.06058	0.643811	0.204811	0.318701
(3)D	DES0147	dapsone-choline chloride-ethylene glycol-water-30.00-0.10-0.20-0.70	-1.34711	-18.7898	-8.0535	-10.4842	-10.3365	-1.59566	-2.8776	-27.885	-21.3025	-25.092	-5.66484	-4.32759	-5.09744	0.645977	0.269389	0.360825
(3)D	DES0148	dapsone-choline chloride-ethylene glycol-water-30.00-0.13-0.27-0.60	-1.23015	-18.1767	-8.2436	-10.978	-10.0986	-2.05153	-3.37798	-26.6471	-20.4258	-25.0701	-5.41337	-4.1495	-5.09299	0.65102	0.330837	0.398771
(3)D	DES0149	dapsone-choline chloride-ethylene glycol-water-30.00-0.17-0.33-0.50	-1.12157	-17.7508	-8.4475	-11.3442	-9.9752	-2.48892	-3.84364	-25.6492	-19.6556	-24.7421	-5.21064	-3.99303	-5.02636	0.656875	0.383977	0.433331
(3)D	DES0150	dapsone-choline chloride-ethylene glycol-water-30.00-0.20-0.40-0.40	-1.031	-17.4268	-8.66021	-11.6221	-9.8935	-2.88617	-4.22893	-24.8501	-19.0468	-24.3879	-5.04829	-3.86936	-4.95439	0.662136	0.42723	0.460501
(3)D	DES0151	dapsone-choline chloride-ethylene glycol-water-30.00-0.23-0.47-0.30	-0.983261	-17.1545	-8.93352	-11.9147	-9.81725	-3.25877	-4.59151	-24.2034	-18.7193	-24.1571	-4.91692	-3.80282	-4.90752	0.666291	0.461478	0.483366
(3)D	DES0152	dapsone-choline chloride-ethylene glycol-water-30.00-0.27-0.53-0.20	-0.973401	-16.9075	-9.28673	-12.2575	-9.73147	-3.62087	-4.96263	-23.6717	-18.69	-24.0637	-4.8089	-3.79687	-4.88854	0.669272	0.488137	0.503761
(3)D	DES0153	dapsone-choline chloride-ethylene glycol-water-30.00-0.30-0.60-0.10	-1.00545	-16.673	-9.75131	-12.731	-9.63151	-3.99031	-5.34148	-23.2276	-19.0038	-24.3757	-4.71869	-3.86062	-4.95193	0.671176	0.50826	0.518923
(3)D	DES0154	dapsone-choline chloride-ethylene glycol-water-30.00-0.33-0.67-0.00	-1.01667	-16.4447	-10.2499	-13.2712	-9.51721	-4.32205	-5.65976	-22.8517	-19.5543	-25.1079	-4.64232	-3.97246	-5.10068	0.672142	0.521073	0.525979
(3)D	DES0156	dapsone-choline chloride-ethylene glycol-water-35.00-0.03-0.07-0.90	-1.7116	-21.1893	-7.93748	-9.38389	-11.6232	-0.804809	-1.88743	-31.0434	-23.1467	-24.3273	-6.46168	-4.81799	-5.06373	0.642703	0.143133	0.271527
(3)D	DES0157	dapsone-choline chloride-ethylene glycol-water-35.00-0.07-0.13-0.80	-1.39249	-19.8535	-7.95738	-9.92259	-10.8818	-1.18948	-2.38559	-29.1146	-21.963	-24.4589	-6.06021	-4.5716	-5.09111	0.642297	0.206468	0.319069
(3)D	DES0158	dapsone-choline chloride-ethylene glycol-water-35.00-0.10-0.20-0.70	-1.22574	-18.9323	-8.04496	-10.4251	-10.4206	-1.60459	-2.87377	-27.6221	-20.9001	-24.5053	-5.74953	-4.35036	-5.10078	0.644434	0.269455	0.360368
(3)D	DES0159	dapsone-choline chloride-ethylene glycol-water-35.00-0.13-0.27-0.60	-1.10989	-18.3173	-8.19766	-10.8569	-10.1782	-2.04266	-3.34558	-26.4129	-19.974	-24.3756	-5.49784	-4.1576	-5.07378	0.649283	0.329448	0.397368
(3)D	DES0160	dapsone-choline chloride-ethylene glycol-water-35.00-0.17-0.33-0.50	-0.999365	-17.8894	-8.35333	-11.1435	-10.0498	-2.45654	-3.77154	-25.4409	-19.1361	-23.9232	-5.29553	-3.98318	-4.97961	0.654909	0.381466	0.430976
(3)D	DES0161	dapsone-choline chloride-ethylene glycol-water-35.00-0.20-0.40-0.40	-0.90853	-17.5637	-8.51841	-11.345	-9.96423	-2.82876	-4.11608	-24.6616	-18.4639	-23.4592	-5.13331	-3.84326	-4.88302	0.65999	0.423973	0.457388
(3)D	DES0162	dapsone-choline chloride-ethylene glycol-water-35.00-0.23-0.47-0.30	-0.857457	-17.29	-8.75066	-11.5754	-9.88541	-3.17795	-4.44128	-24.0291	-18.0844	-23.1514	-5.00166	-3.76427	-4.81897	0.664026	0.457771	0.479607
(3)D	DES0163	dapsone-choline chloride-ethylene glycol-water-35.00-0.27-0.53-0.20	-0.85255	-17.0419	-9.1008	-11.9208	-9.79808	-3.53137	-4.79947	-23.5074	-18.0738	-23.1098	-4.89307	-3.76205	-4.8103	0.666938	0.484186	0.499436
(3)D	DES0164	dapsone-choline chloride-ethylene glycol-water-35.00-0.30-0.60-0.10	-0.884667	-16.8064	-9.57246	-12.4139	-9.69729	-3.89799	-5.17437	-23.0704	-18.4146	-23.4936	-4.8021	-3.83301	-4.89019	0.668807	0.504203	0.514118
(3)D	DES0165	dapsone-choline chloride-ethylene glycol-water-35.00-0.33-0.67-0.00	-0.896593	-16.5775	-10.0688	-12.9602	-9.58266	-4.2251	-5.48502	-22.6995	-18.9639	-24.2581	-4.7249	-3.94733	-5.04933	0.669762	0.516994	0.520679
(3)D	DES0167	dapsone-choline chloride-ethylene glycol-water-40.00-0.03-0.07-0.90	-1.60393	-21.3305	-8.00721	-9.43885	-11.7073	-0.836646	-1.91595	-30.7304	-22.8982	-24.0233	-6.5502	-4.88074	-5.12057	0.641233	0.146334	0.272287
(3)D	DES0168	dapsone-choline chloride-ethylene glycol-water-40.00-0.07-0.13-0.80	-1.28206	-19.9943	-7.97376	-9.90478	-10.968	-1.21007	-2.39772	-28.8244	-21.5989	-23.9727	-6.14392	-4.6038	-5.10978	0.640956	0.208135	0.319377
(3)D	DES0169	dapsone-choline chloride-ethylene glycol-water-40.00-0.10-0.20-0.70	-1.10223	-19.0723	-7.99847	-10.3094	-10.5048	-1.60608	-2.85295	-27.3592	-20.4132	-23.811	-5.83162	-4.35107	-5.07531	0.643029	0.269605	0.359846
(3)D	DES0170	dapsone-choline chloride-ethylene glycol-water-40.00-0.13-0.27-0.60	-0.983384	-18.4556	-8.0976	-10.6519	-10.2575	-2.0207	-3.28596	-26.1795	-19.4057	-23.522	-5.58016	-4.13633	-5.01371	0.647666	0.328194	0.395914
(3)D	DES0171	dapsone-choline chloride-ethylene glycol-water-40.00-0.17-0.33-0.50	-0.866862	-18.0259	-8.18157	-10.8206	-10.1241	-2.40217	-3.65706	-25.2333	-18.4557	-22.8758	-5.37848	-3.93384	-4.87598	0.653058	0.37913	0.428577
(3)D	DES0172	dapsone-choline chloride-ethylene glycol-water-40.00-0.20-0.40-0.40	-0.776611	-17.6985	-8.28675	-10.9275	-10.0346	-2.74284	-3.95194	-24.4736	-17.7037	-22.2755	-5.21655	-3.77355	-4.74803	0.657957	0.420914	0.454247
(3)D	DES0173	dapsone-choline chloride-ethylene glycol-water-40.00-0.23-0.47-0.30	-0.73242	-17.4235	-8.4956	-11.1267	-9.95321	-3.07264	-4.24999	-23.8552	-17.3174	-21.9598	-5.08475	-3.69121	-4.68074	0.661872	0.454274	0.475884
(3)D	DES0174	dapsone-choline chloride-ethylene glycol-water-40.00-0.27-0.53-0.20	-0.728011	-17.1743	-8.83092	-11.4577	-9.86427	-3.4113	-4.58688	-23.3436	-17.3068	-21.9409	-4.97568	-3.68894	-4.67671	0.66471	0.480449	0.495152
(3)D	DES0175	dapsone-choline chloride-ethylene glycol-water-40.00-0.30-0.60-0.10	-0.755513	-16.938	-9.29472	-11.9494	-9.76257	-3.76755	-4.94747	-22.9138	-17.6502	-22.3596	-4.88407	-3.76214	-4.76596	0.66654	0.500359	0.509343
(3)D	DES0176	dapsone-choline chloride-ethylene glycol-water-40.00-0.33-0.67-0.00	-0.78775	-16.7084	-9.84989	-12.5967	-9.64752	-4.11442	-5.29158	-22.5481	-18.3154	-23.3279	-4.80613	-3.90393	-4.97235	0.66748	0.513125	0.515551
(3)D	DES0178	dapsone-choline chloride-diethylene glycol-water-25.00-0.03-0.07-0.90	-1.84532	-20.1586	-7.86391	-9.5713	-10.9901	-0.892555	-2.20103	-30.7512	-23.3821	-24.72	-6.09336	-4.63315	-4.89827	0.643319	0.161528	0.310034
(3)D	DES0179	dapsone-choline chloride-diethylene glycol-water-25.00-0.07-0.13-0.80	-1.53219	-18.5537	-8.03245	-10.4695	-10.0691	-1.4419	-3.03914	-28.4578	-22.1048	-24.9217	-5.6389	-4.38007	-4.93823	0.641016	0.247665	0.38097
(3)D	DES0180	dapsone-choline chloride-diethylene glycol-water-25.00-0.10-0.20-0.70	-1.36662	-17.6103	-8.29839	-11.2889	-9.65108	-2.0673	-3.85707	-26.6953	-20.8992	-24.9263	-5.28967	-4.14117	-4.93915	0.645957	0.332981	0.438492
(3)D	DES0181	dapsone-choline chloride-diethylene glycol-water-25.00-0.13-0.27-0.60	-1.24629	-17.0204	-8.62065	-12.0012	-9.4599	-2.70016	-4.59348	-25.3582	-19.8574	-24.8456	-5.02472	-3.93475	-4.92316	0.6531	0.406962	0.482679
(3)D	DES0182	dapsone-choline chloride-diethylene glycol-water-25.00-0.17-0.33-0.50	-1.14668	-16.587	-8.9432	-12.5873	-9.3102	-3.26202	-5.21125	-24.4064	-19.0548	-24.7395	-4.83612	-3.77571	-4.90214	0.658136	0.463505	0.515282
(3)D	DES0183	dapsone-choline chloride-diethylene glycol-water-25.00-0.20-0.40-0.40	-1.06486	-16.2146	-9.25189	-13.0641	-9.13892	-3.73036	-5.71708	-23.7318	-18.5193	-24.642	-4.70246	-3.6696	-4.88281	0.660261	0.504105	0.539353
(3)D	DES0184	dapsone-choline chloride-diethylene glycol-water-25.00-0.23-0.47-0.30	-0.995025	-15.8646	-9.54704	-13.45	-8.93474	-4.10477	-6.12741	-23.243	-18.2535	-24.5601	-4.6056	-3.61692	-4.86658	0.659861	0.531589	0.557342
(3)D	DES0185	dapsone-choline chloride-diethylene glycol-water-25.00-0.27-0.53-0.20	-0.980111	-15.5238	-9.94228	-13.9494	-8.70203	-4.43611	-6.54306	-22.8804	-18.4678	-24.841	-4.53375	-3.65939	-4.92224	0.657463	0.547973	0.570684
(3)D	DES0186	dapsone-choline chloride-diethylene glycol-water-25.00-0.30-0.60-0.10	-0.999306	-15.1891	-10.4315	-14.5595	-8.44915	-4.71913	-6.95948	-22.6059	-19.1595	-25.4906	-4.47935	-3.79646	-5.05096	0.653529	0.554176	0.579453
(3)D	DES0187	dapsone-choline chloride-diethylene glycol-water-25.00-0.33-0.67-0.00	-1.01558	-14.8613	-10.988	-15.2936	-8.18444	-4.91271	-7.31718	-22.3943	-20.3767	-26.7532	-4.43744	-4.03765	-5.30115	0.648433	0.548884	0.579885
(3)D	DES0189	dapsone-choline chloride-diethylene glycol-water-30.00-0.03-0.07-0.90	-1.70671	-20.3025	-7.93395	-9.62675	-11.0715	-0.923129	-2.23092	-30.4501	-23.1266	-24.3966	-6.18593	-4.69816	-4.95617	0.64155	0.16422	0.310407
(3)D	DES0190	dapsone-choline chloride-diethylene glycol-water-30.00-0.07-0.13-0.80	-1.39549	-18.696	-8.05215	-10.4548	-10.1534	-1.45949	-3.04909	-28.1793	-21.7472	-24.4292	-5.72463	-4.41794	-4.96278	0.639462	0.24832	0.380571
(3)D	DES0191	dapsone-choline chloride-diethylene glycol-water-30.00-0.10-0.20-0.70	-1.24135	-17.7491	-8.28316	-11.2182	-9.73156	-2.06767	-3.83974	-26.4475	-20.503	-24.3394	-5.37282	-4.16519	-4.94456	0.644287	0.331736	0.437114
(3)D	DES0192	dapsone-choline chloride-diethylene glycol-water-30.00-0.13-0.27-0.60	-1.11993	-17.1558	-8.56012	-11.8552	-9.53437	-2.67504	-4.536	-25.1407	-19.4131	-24.1439	-5.10734	-3.94377	-4.90484	0.651179	0.404157	0.480466
(3)D	DES0193	dapsone-choline chloride-diethylene glycol-water-30.00-0.17-0.33-0.50	-1.00973	-16.7199	-8.81722	-12.3308	-9.38158	-3.20216	-5.09712	-24.2069	-18.5224	-23.8617	-4.91764	-3.76282	-4.8475	0.65609	0.459751	0.51255
(3)D	DES0194	dapsone-choline chloride-diethylene glycol-water-30.00-0.20-0.40-0.40	-0.930229	-16.3462	-9.08008	-12.7316	-9.20996	-3.64256	-5.56055	-23.5402	-17.9367	-23.655	-4.78219	-3.64385	-4.80551	0.658223	0.499911	0.536419
(3)D	DES0195	dapsone-choline chloride-diethylene glycol-water-30.00-0.23-0.47-0.30	-0.86557	-15.9956	-9.33808	-13.0597	-9.00696	-3.99482	-5.93762	-23.0534	-17.6258	-23.4936	-4.68331	-3.58068	-4.77273	0.65791	0.527334	0.554381
(3)D	DES0196	dapsone-choline chloride-diethylene glycol-water-30.00-0.27-0.53-0.20	-0.854399	-15.6546	-9.72272	-13.5478	-8.77618	-4.31948	-6.34296	-22.6899	-17.8236	-23.7666	-4.60945	-3.62087	-4.82818	0.655642	0.543991	0.567799
(3)D	DES0197	dapsone-choline chloride-diethylene glycol-water-30.00-0.30-0.60-0.10	-0.872273	-15.32	-10.208	-14.1585	-8.52556	-4.60474	-6.7572	-22.413	-18.4833	-24.4147	-4.55319	-3.75489	-4.95985	0.651863	0.550831	0.576698
(3)D	DES0198	dapsone-choline chloride-diethylene glycol-water-30.00-0.33-0.67-0.00	-0.884612	-14.9926	-10.7515	-14.8785	-8.26318	-4.80492	-7.11033	-22.1983	-19.6158	-25.6248	-4.50958	-3.98495	-5.20568	0.646938	0.546643	0.577324
(3)D	DES0200	dapsone-choline chloride-diethylene glycol-water-35.00-0.03-0.07-0.90	-1.61893	-20.444	-8.01039	-9.69079	-11.1548	-0.954437	-2.26213	-30.1451	-22.8978	-24.1073	-6.27471	-4.76617	-5.01794	0.639994	0.166842	0.310729
(3)D	DES0201	dapsone-choline chloride-diethylene glycol-water-35.00-0.07-0.13-0.80	-1.27531	-18.8358	-8.05598	-10.4172	-10.2383	-1.47415	-3.05068	-27.9004	-21.3592	-23.9056	-5.80746	-4.44591	-4.97596	0.638069	0.249009	0.380069
(3)D	DES0202	dapsone-choline chloride-diethylene glycol-water-35.00-0.10-0.20-0.70	-1.12478	-17.8857	-8.24262	-11.1084	-9.8117	-2.06169	-3.807	-26.2017	-20.0582	-23.6944	-5.45388	-4.17511	-4.932	0.642734	0.330569	0.435633
(3)D	DES0203	dapsone-choline chloride-diethylene glycol-water-35.00-0.13-0.27-0.60	-0.995968	-17.2891	-8.45563	-11.6384	-9.60827	-2.63654	-4.44952	-24.9255	-18.8839	-23.3292	-5.18824	-3.93069	-4.85598	0.649361	0.40147	0.47816
(3)D	DES0204	dapsone-choline chloride-diethylene glycol-water-35.00-0.17-0.33-0.50	-0.883417	-16.8509	-8.64624	-12.0022	-9.45232	-3.1269	-4.95218	-24.0097	-17.9112	-22.8786	-4.99761	-3.72822	-4.76217	0.654143	0.45614	0.50978
(3)D	DES0205	dapsone-choline chloride-diethylene glycol-water-35.00-0.20-0.40-0.40	-0.807934	-16.4758	-8.86395	-12.3293	-9.28023	-3.53838	-5.37321	-23.351	-17.2824	-22.5736	-4.86052	-3.59733	-4.6987	0.656276	0.495869	0.533485
(3)D	DES0206	dapsone-choline chloride-diethylene glycol-water-35.00-0.23-0.47-0.30	-0.739191	-16.1247	-9.05682	-12.5545	-9.07825	-3.85568	-5.6955	-22.8668	-16.8786	-22.2585	-4.75973	-3.51328	-4.63312	0.656039	0.523232	0.551429
(3)D	DES0207	dapsone-choline chloride-diethylene glycol-water-35.00-0.27-0.53-0.20	-0.731773	-15.7835	-9.43161	-13.0338	-8.84924	-4.17268	-6.09039	-22.5028	-17.0661	-22.5324	-4.68397	-3.55232	-4.69013	0.653891	0.540153	0.564944
(3)D	DES0208	dapsone-choline chloride-diethylene glycol-water-35.00-0.30-0.60-0.10	-0.746123	-15.449	-9.90184	-13.6287	-8.60072	-4.45419	-6.49361	-22.2239	-17.6786	-23.1545	-4.62591	-3.6798	-4.81961	0.650258	0.547602	0.573984
(3)D	DES0209	dapsone-choline chloride-diethylene glycol-water-35.00-0.33-0.67-0.00	-0.765718	-15.1219	-10.464	-14.3872	-8.34056	-4.67413	-6.86707	-22.0065	-18.7891	-24.4041	-4.58066	-3.91094	-5.07971	0.645493	0.544448	0.574805
(3)D	DES0211	dapsone-choline chloride-diethylene glycol-water-40.00-0.03-0.07-0.90	-1.46695	-20.5831	-8.04136	-9.69556	-11.2397	-0.980181	-2.27772	-29.8368	-22.5489	-23.6878	-6.35971	-4.80629	-5.04906	0.638641	0.169392	0.310876
(3)D	DES0212	dapsone-choline chloride-diethylene glycol-water-40.00-0.07-0.13-0.80	-1.14863	-18.9734	-8.02058	-10.3229	-10.3238	-1.48145	-3.03332	-27.6213	-20.8818	-23.2781	-5.88748	-4.45096	-4.96173	0.636827	0.249721	0.3794
(3)D	DES0213	dapsone-choline chloride-diethylene glycol-water-40.00-0.10-0.20-0.70	-0.993893	-18.0202	-8.13794	-10.899	-9.89149	-2.03958	-3.73728	-25.9577	-19.4743	-22.8701	-5.53289	-4.15094	-4.87476	0.641289	0.329468	0.43396
(3)D	DES0214	dapsone-choline chloride-diethylene glycol-water-40.00-0.13-0.27-0.60	-0.876436	-17.4203	-8.30434	-11.3482	-9.68165	-2.58385	-4.33333	-24.7123	-18.2676	-22.4009	-5.26743	-3.89373	-4.77475	0.647642	0.398891	0.475768
(3)D	DES0215	dapsone-choline chloride-diethylene glycol-water-40.00-0.17-0.33-0.50	-0.754238	-16.98	-8.39579	-11.5469	-9.52246	-3.02397	-4.75383	-23.8145	-17.1541	-21.6928	-5.07607	-3.6564	-4.62381	0.652289	0.452665	0.506932
(3)D	DES0216	dapsone-choline chloride-diethylene glycol-water-40.00-0.20-0.40-0.40	-0.660588	-16.6037	-8.48584	-11.6648	-9.34977	-3.3713	-5.07057	-23.1643	-16.3326	-21.0577	-4.93747	-3.48128	-4.48845	0.654414	0.491975	0.530449
(3)D	DES0217	dapsone-choline chloride-diethylene glycol-water-40.00-0.23-0.47-0.30	-0.612115	-16.2519	-8.68346	-11.9068	-9.14866	-3.67934	-5.38915	-22.6831	-15.98	-20.8132	-4.8349	-3.40613	-4.43633	0.654244	0.51928	0.548487
(3)D	DES0218	dapsone-choline chloride-diethylene glycol-water-40.00-0.27-0.53-0.20	-0.60442	-15.9105	-9.03259	-12.3529	-8.92127	-3.98003	-5.76039	-22.3191	-16.1346	-21.0521	-4.75732	-3.4391	-4.48725	0.652207	0.536455	0.562119
(3)D	DES0219	dapsone-choline chloride-diethylene glycol-water-40.00-0.30-0.60-0.10	-0.630372	-15.5761	-9.54318	-13.0229	-8.6747	-4.28121	-6.19444	-22.0386	-16.8033	-21.8057	-4.69754	-3.58163	-4.64789	0.64871	0.544486	0.57132
(3)D	DES0220	dapsone-choline chloride-diethylene glycol-water-40.00-0.33-0.67-0.00	-0.647568	-15.2492	-10.0909	-13.7673	-8.41662	-4.50496	-6.56271	-21.8189	-17.8378	-23.0067	-4.65069	-3.80214	-4.90387	0.644097	0.542302	0.572334
(3)D	DES0222	dapsone-choline chloride-triethylene glycol-water-25.00-0.03-0.07-0.90	-1.7632	-19.5425	-7.92867	-9.48892	-10.5403	-0.698033	-1.68081	-30.1932	-24.2517	-26.1885	-5.98278	-4.80547	-5.18926	0.637915	0.126834	0.244657
(3)D	DES0223	dapsone-choline chloride-triethylene glycol-water-25.00-0.07-0.13-0.80	-1.47043	-17.7704	-8.15407	-10.219	-9.50597	-1.0995	-2.05494	-27.7191	-23.6612	-27.3826	-5.49253	-4.68846	-5.42585	0.633795	0.189963	0.274695
(3)D	DES0224	dapsone-choline chloride-triethylene glycol-water-25.00-0.10-0.20-0.70	-1.30684	-16.8009	-8.50972	-10.8553	-9.08472	-1.60878	-2.39976	-25.8803	-23.1459	-28.3601	-5.12818	-4.58635	-5.61955	0.639188	0.259684	0.299248
(3)D	DES0225	dapsone-choline chloride-triethylene glycol-water-25.00-0.13-0.27-0.60	-1.19478	-16.1591	-8.91406	-11.3721	-8.79541	-2.08285	-2.65852	-24.6979	-22.912	-29.2254	-4.89388	-4.54001	-5.79101	0.642503	0.314494	0.314636
(3)D	DES0226	dapsone-choline chloride-triethylene glycol-water-25.00-0.17-0.33-0.50	-1.09409	-15.628	-9.29201	-11.7036	-8.49016	-2.47267	-2.81535	-23.9404	-22.8722	-29.8115	-4.74379	-4.53212	-5.90715	0.641544	0.352997	0.322769
(3)D	DES0227	dapsone-choline chloride-triethylene glycol-water-25.00-0.20-0.40-0.40	-1.00142	-15.1286	-9.63619	-11.9104	-8.14515	-2.78513	-2.88357	-23.4226	-22.9786	-30.2763	-4.64119	-4.5532	-5.99924	0.63702	0.379532	0.324623
(3)D	DES0228	dapsone-choline chloride-triethylene glycol-water-25.00-0.23-0.47-0.30	-0.928964	-14.6387	-9.98867	-12.0449	-7.76641	-3.04517	-2.89636	-23.0498	-23.2886	-30.6842	-4.56732	-4.61464	-6.08007	0.629689	0.397552	0.322662
(3)D	DES0229	dapsone-choline chloride-triethylene glycol-water-25.00-0.27-0.53-0.20	-0.917364	-14.1573	-10.4915	-12.289	-7.36821	-3.30674	-2.9042	-22.7708	-24.0978	-31.4766	-4.51204	-4.77498	-6.2371	0.620206	0.409163	0.317701
(3)D	DES0230	dapsone-choline chloride-triethylene glycol-water-25.00-0.30-0.60-0.10	-0.946122	-13.691	-11.1402	-12.6952	-6.96615	-3.57276	-2.91074	-22.5553	-25.3813	-32.8173	-4.46932	-5.02931	-6.50275	0.60917	0.415337	0.309209
(3)D	DES0231	dapsone-choline chloride-triethylene glycol-water-25.00-0.33-0.67-0.00	-0.968587	-13.2517	-11.8683	-13.2113	-6.57815	-3.80642	-2.86749	-22.3832	-27.0398	-34.6934	-4.43522	-5.35794	-6.8745	0.597288	0.41535	0.294343
(3)D	DES0233	dapsone-choline chloride-triethylene glycol-water-30.00-0.03-0.07-0.90	-1.65429	-19.6857	-7.98256	-9.5578	-10.6238	-0.733095	-1.7253	-29.8925	-23.9138	-25.8371	-6.07266	-4.85809	-5.2488	0.636291	0.131116	0.247386
(3)D	DES0234	dapsone-choline chloride-triethylene glycol-water-30.00-0.07-0.13-0.80	-1.33759	-17.9112	-8.12415	-10.2074	-9.5912	-1.12374	-2.09152	-27.4452	-23.0922	-26.7718	-5.57548	-4.69119	-5.43869	0.632386	0.193251	0.27775
(3)D	DES0235	dapsone-choline chloride-triethylene glycol-water-30.00-0.10-0.20-0.70	-1.17486	-16.9367	-8.40944	-10.7734	-9.16119	-1.61467	-2.42033	-25.6491	-22.4139	-27.5543	-5.21062	-4.55339	-5.59766	0.637442	0.261779	0.301863
(3)D	DES0236	dapsone-choline chloride-triethylene glycol-water-30.00-0.13-0.27-0.60	-1.06197	-16.2916	-8.74363	-11.2179	-8.86738	-2.06838	-2.66142	-24.4901	-22.0196	-28.2253	-4.97517	-4.47329	-5.73397	0.640588	0.316185	0.317009
(3)D	DES0237	dapsone-choline chloride-triethylene glycol-water-30.00-0.17-0.33-0.50	-0.953274	-15.7588	-9.03031	-11.4461	-8.5619	-2.43258	-2.79374	-23.7402	-21.7639	-28.5414	-4.82283	-4.42134	-5.79818	0.639677	0.354919	0.325159
(3)D	DES0238	dapsone-choline chloride-triethylene glycol-water-30.00-0.20-0.40-0.40	-0.885383	-15.2586	-9.35246	-11.6597	-8.21822	-2.73922	-2.86635	-23.224	-21.815	-29.0066	-4.71795	-4.43173	-5.89269	0.63529	0.381989	0.327245
(3)D	DES0239	dapsone-choline chloride-triethylene glycol-water-30.00-0.23-0.47-0.30	-0.799231	-14.7684	-9.59355	-11.6718	-7.84133	-2.96831	-2.85268	-22.8502	-21.8547	-29.0916	-4.64203	-4.43978	-5.90997	0.628143	0.400685	0.32555
(3)D	DES0240	dapsone-choline chloride-triethylene glycol-water-30.00-0.27-0.53-0.20	-0.789015	-14.2871	-10.0562	-11.908	-7.44517	-3.22256	-2.86463	-22.5694	-22.5422	-29.8313	-4.58497	-4.57945	-6.06022	0.618876	0.413043	0.320972
(3)D	DES0241	dapsone-choline chloride-triethylene glycol-water-30.00-0.30-0.60-0.10	-0.821884	-13.821	-10.6987	-12.3569	-7.04516	-3.49569	-2.89019	-22.3515	-23.7606	-31.228	-4.5407	-4.82696	-6.34396	0.608083	0.420021	0.312989
(3)D	DES0242	dapsone-choline chloride-triethylene glycol-water-30.00-0.33-0.67-0.00	-0.840989	-13.3821	-11.3919	-12.8757	-6.65916	-3.73115	-2.85954	-22.1769	-25.2706	-33.0403	-4.50524	-5.13372	-6.71213	0.596464	0.420892	0.29875
(3)D	DES0244	dapsone-choline chloride-triethylene glycol-water-35.00-0.03-0.07-0.90	-1.54171	-19.8266	-8.02382	-9.6082	-10.7089	-0.76692	-1.7658	-29.5886	-23.5499	-25.4499	-6.15886	-4.90191	-5.2974	0.634873	0.135287	0.25
(3)D	DES0245	dapsone-choline chloride-triethylene glycol-water-35.00-0.07-0.13-0.80	-1.2158	-18.0496	-8.07563	-10.164	-9.67622	-1.14468	-2.11984	-27.173	-22.4921	-26.1046	-5.65605	-4.68174	-5.43367	0.631102	0.196464	0.280644
(3)D	DES0246	dapsone-choline chloride-triethylene glycol-water-35.00-0.10-0.20-0.70	-1.05248	-17.0703	-8.28294	-10.6433	-9.23697	-1.61422	-2.42771	-25.4206	-21.6411	-26.6611	-5.2913	-4.50461	-5.54951	0.635793	0.263812	0.30433
(3)D	DES0247	dapsone-choline chloride-triethylene glycol-water-35.00-0.13-0.27-0.60	-0.943496	-16.422	-8.55065	-11.0169	-8.93861	-2.04665	-2.65037	-24.2849	-21.1066	-27.1508	-5.05491	-4.39334	-5.65143	0.638768	0.317803	0.319252
(3)D	DES0248	dapsone-choline chloride-triethylene glycol-water-35.00-0.17-0.33-0.50	-0.833161	-15.8876	-8.75203	-11.1473	-8.63278	-2.38507	-2.75846	-23.543	-20.6619	-27.2233	-4.90047	-4.30077	-5.66653	0.637894	0.356734	0.327414
(3)D	DES0249	dapsone-choline chloride-triethylene glycol-water-35.00-0.20-0.40-0.40	-0.757988	-15.3866	-8.98218	-11.2586	-8.29028	-2.66392	-2.8075	-23.0287	-20.5038	-27.4254	-4.79342	-4.26787	-5.7086	0.633634	0.384304	0.32967
(3)D	DES0250	dapsone-choline chloride-triethylene glycol-water-35.00-0.23-0.47-0.30	-0.673807	-14.8961	-9.13937	-11.1895	-7.9151	-2.86753	-2.77671	-22.6545	-20.3532	-27.301	-4.71554	-4.23652	-5.6827	0.626659	0.403647	0.328239
(3)D	DES0251	dapsone-choline chloride-triethylene glycol-water-35.00-0.27-0.53-0.20	-0.666825	-14.4148	-9.56936	-11.4281	-7.52084	-3.11497	-2.79521	-22.3721	-20.9456	-28.0153	-4.65676	-4.35983	-5.83139	0.617596	0.416729	0.324023
(3)D	DES0252	dapsone-choline chloride-triethylene glycol-water-35.00-0.30-0.60-0.10	-0.700427	-13.949	-10.1981	-11.9097	-7.12277	-3.39137	-2.8377	-22.1522	-22.0892	-29.4401	-4.61098	-4.59786	-6.12796	0.607033	0.424493	0.316508
(3)D	DES0253	dapsone-choline chloride-triethylene glycol-water-35.00-0.33-0.67-0.00	-0.724141	-13.5104	-10.8829	-12.4661	-6.73866	-3.6359	-2.82822	-21.9755	-23.5177	-31.2766	-4.5742	-4.89521	-6.51023	0.595664	0.426193	0.302857
(3)D	DES0255	dapsone-choline chloride-triethylene glycol-water-40.00-0.03-0.07-0.90	-1.4198	-19.9651	-8.04419	-9.62907	-10.7954	-0.798459	-1.79998	-29.282	-23.1382	-25.0011	-6.24145	-4.93191	-5.32898	0.633651	0.139338	0.252489
(3)D	DES0256	dapsone-choline chloride-triethylene glycol-water-40.00-0.07-0.13-0.80	-1.09375	-18.1856	-7.99466	-10.0682	-9.76099	-1.15998	-2.13511	-26.9027	-21.8256	-25.3333	-5.73431	-4.65212	-5.3998	0.629932	0.19958	0.283362
(3)D	DES0257	dapsone-choline chloride-triethylene glycol-water-40.00-0.10-0.20-0.70	-0.928405	-17.2018	-8.10997	-10.4335	-9.3121	-1.60302	-2.41399	-25.1947	-20.779	-25.6092	-5.37024	-4.42905	-5.4586	0.634238	0.26575	0.306632
(3)D	DES0258	dapsone-choline chloride-triethylene glycol-water-40.00-0.13-0.27-0.60	-0.820793	-16.5505	-8.29906	-10.7121	-9.00916	-2.00851	-2.61086	-24.0822	-20.088	-25.87	-5.13312	-4.28175	-5.5142	0.637037	0.319304	0.321335
(3)D	DES0259	dapsone-choline chloride-triethylene glycol-water-40.00-0.17-0.33-0.50	-0.707779	-16.0144	-8.3993	-10.7174	-8.70284	-2.31374	-2.68631	-23.3486	-19.4334	-25.6463	-4.97675	-4.14222	-5.4665	0.636192	0.358388	0.329495
(3)D	DES0260	dapsone-choline chloride-triethylene glycol-water-40.00-0.20-0.40-0.40	-0.627523	-15.5127	-8.52836	-10.7113	-8.36136	-2.55885	-2.70671	-22.8367	-19.0628	-25.5616	-4.86763	-4.06324	-5.44845	0.632048	0.386411	0.331902
(3)D	DES0261	dapsone-choline chloride-triethylene glycol-water-40.00-0.23-0.47-0.30	-0.561329	-15.0219	-8.66623	-10.6563	-7.98775	-2.75447	-2.68246	-22.4625	-18.8784	-25.4633	-4.78788	-4.02393	-5.4275	0.625233	0.40636	0.330761
(3)D	DES0262	dapsone-choline chloride-triethylene glycol-water-40.00-0.27-0.53-0.20	-0.555503	-14.5406	-9.05987	-10.8893	-7.59527	-2.99232	-2.70521	-22.179	-19.3759	-26.1347	-4.72745	-4.12997	-5.57062	0.616363	0.420135	0.326881
(3)D	DES0263	dapsone-choline chloride-triethylene glycol-water-40.00-0.30-0.60-0.10	-0.586421	-14.075	-9.66024	-11.3807	-7.19902	-3.26557	-2.759	-21.9574	-20.4205	-27.532	-4.68022	-4.35262	-5.86845	0.606017	0.428654	0.319793
(3)D	DES0264	dapsone-choline chloride-triethylene glycol-water-40.00-0.33-0.67-0.00	-0.609028	-13.6367	-10.3156	-11.946	-6.8167	-3.51066	-2.76434	-21.7787	-21.7305	-29.3202	-4.64214	-4.63187	-6.2496	0.594886	0.431151	0.306674
